# Supplementary material for: Chronic psychological stress alters gene expression in rat colon epithelial cells promoting chromatin remodeling, barrier dysfunction and inflammation
Source: PeerJ. 2022 Apr 29;10:e13287. doi: 10.7717/peerj.13287 (PMC9059753; doi:10.7717/peerj.13287)
Supplement: Supplemental Information 4 [file peerj-10-13287-s004.csv]

GeneID	Ctrl1	Ctrl2	Ctrl3	Ctrl4	WAS5	WAS6	WAS7	WAS8	WAS9	WAS10
ENSRNOG00000046319	0	0	0	0	0	0	0	0	0	0
ENSRNOG00000047964	0	0	0	0	0	0	0	0	0	0
ENSRNOG00000050370	0	0	0	0	0	0	0	0	0	0
ENSRNOG00000032365	0	0	0	0	0	0	0	0	0	0
ENSRNOG00000040300	1	0	9	1	2	3	1	2	0	2
ENSRNOG00000058808	0	0	0	0	0	0	0	0	0	0
ENSRNOG00000061316	108	71	41	63	31	86	48	27	38	39
ENSRNOG00000050129	0	0	0	0	0	0	0	0	0	0
ENSRNOG00000040316	0	0	0	0	0	0	0	0	0	0
ENSRNOG00000023659	1	5	6	0	2	0	4	3	8	1
ENSRNOG00000029897	225	177	127	168	120	84	114	29	54	43
ENSRNOG00000042852	0	1	0	0	0	0	1	1	0	0
ENSRNOG00000061806	0	0	0	0	0	0	0	0	0	0
ENSRNOG00000055877	2	1	0	2	1	0	0	0	0	0
ENSRNOG00000014303	1468	1249	774	1187	786	527	813	144	376	207
ENSRNOG00000051899	0	0	2	0	1	0	0	0	0	0
ENSRNOG00000014330	1364	1181	1116	1327	1123	724	1239	242	600	606
ENSRNOG00000049505	559	370	434	471	519	393	668	266	422	421
ENSRNOG00000014916	9160	6743	3850	4508	2665	2240	3138	865	2035	1181
ENSRNOG00000014996	1522	1253	1118	1414	816	581	954	216	518	387
ENSRNOG00000015239	7087	7140	5957	6534	5079	2765	5099	863	2887	2330
ENSRNOG00000055508	0	3	2	0	3	0	4	0	0	0
ENSRNOG00000053710	4	7	3	2	5	0	8	2	3	3
ENSRNOG00000015552	4725	4993	2786	3067	2267	1336	2639	574	1479	1711
ENSRNOG00000016041	299	224	100	183	68	103	184	19	111	79
ENSRNOG00000016054	11921	8685	5989	7113	2501	1916	3345	552	1498	1427
ENSRNOG00000016381	13	5	6	14	6	4	7	2	3	6
ENSRNOG00000054005	0	0	0	0	0	0	0	0	0	0
ENSRNOG00000059137	0	1	0	0	0	0	0	0	0	0
ENSRNOG00000013160	6000	4886	2860	3084	1348	1412	1997	502	1237	899
ENSRNOG00000052788	6	7	3	0	2	2	3	0	1	3
ENSRNOG00000023549	6	0	2	1	4	5	5	3	0	0
ENSRNOG00000031859	2	0	0	0	0	0	0	0	0	0
ENSRNOG00000013351	4923	4732	2477	3490	1649	1357	1885	525	1286	892
ENSRNOG00000061755	8	9	5	6	1	1	6	1	0	0
ENSRNOG00000053182	0	0	0	0	0	0	0	0	0	0
ENSRNOG00000042741	73	115	20	39	17	28	33	10	21	22
ENSRNOG00000014258	5963	4626	4051	4082	2495	2630	3090	1108	2175	1483
ENSRNOG00000057302	0	0	0	0	0	0	0	0	0	0
ENSRNOG00000014290	0	0	0	0	0	0	0	0	0	0
ENSRNOG00000041566	0	0	0	0	0	0	0	0	0	0
ENSRNOG00000014431	7	4	6	6	8	5	6	0	3	2
ENSRNOG00000014450	5031	3737	2294	3011	1700	1391	2154	439	1208	967
ENSRNOG00000014852	1600	1294	1025	1344	1084	820	1231	488	835	724
ENSRNOG00000052274	0	0	0	0	0	0	1	0	0	0
ENSRNOG00000040242	84	83	20	51	29	21	22	11	35	23
ENSRNOG00000054906	0	0	0	0	0	0	0	0	0	0
ENSRNOG00000058048	0	0	0	0	0	0	0	0	0	0
ENSRNOG00000051844	0	0	0	0	0	0	0	0	0	0
ENSRNOG00000053880	0	0	0	0	0	0	0	0	0	0
ENSRNOG00000011058	14438	9526	5493	8656	4633	3351	5768	1469	3602	2150
ENSRNOG00000014902	34	47	22	27	7	11	9	4	19	21
ENSRNOG00000014908	1723	1099	1483	1514	916	654	1137	90	503	373
ENSRNOG00000036310	0	0	0	0	0	0	0	0	0	0
ENSRNOG00000025587	2	2	0	4	0	6	2	2	1	3
ENSRNOG00000042705	0	0	1	0	0	0	1	0	0	1
ENSRNOG00000043188	0	0	0	0	0	0	0	0	0	0
ENSRNOG00000015217	1162	898	810	853	510	399	599	153	280	241
ENSRNOG00000015473	415	1086	594	598	400	217	442	114	184	190
ENSRNOG00000015551	11214	9338	9328	12155	6319	4000	6664	1133	3525	2382
ENSRNOG00000015660	1035	875	771	966	715	407	666	183	402	324
ENSRNOG00000046983	120	74	93	69	109	69	48	40	41	23
ENSRNOG00000016624	122	41	70	62	2	24	86	7	19	11
ENSRNOG00000010753	2128	1434	1224	1624	1049	661	1074	142	417	445
ENSRNOG00000011015	3609	3088	1528	2035	941	842	1084	271	476	610
ENSRNOG00000011399	0	0	0	0	0	0	0	0	0	0
ENSRNOG00000011411	598	642	642	572	282	201	283	82	224	133
ENSRNOG00000011540	2711	2201	1937	2140	1338	906	1566	198	715	632
ENSRNOG00000012092	0	0	0	0	0	0	0	0	0	0
ENSRNOG00000012103	0	0	0	0	0	0	0	0	0	1
ENSRNOG00000059930	0	0	0	0	0	0	0	0	0	0
ENSRNOG00000059032	0	0	0	0	0	0	0	0	0	0
ENSRNOG00000056005	0	0	0	0	0	0	0	0	0	0
ENSRNOG00000055342	0	0	0	0	0	0	0	0	0	0
ENSRNOG00000047798	0	0	0	0	0	0	0	0	0	0
ENSRNOG00000059769	0	0	0	0	0	0	0	0	0	0
ENSRNOG00000047193	0	0	0	0	0	0	0	0	0	0
ENSRNOG00000060990	0	0	0	0	0	0	0	0	0	0
ENSRNOG00000058425	100	116	38	47	24	14	49	4	24	21
ENSRNOG00000055421	0	0	0	0	0	0	0	0	0	0
ENSRNOG00000051831	0	0	0	0	0	0	0	0	0	0
ENSRNOG00000052007	0	0	0	0	0	0	0	0	0	0
ENSRNOG00000061685	0	0	0	0	0	0	0	0	0	0
ENSRNOG00000047746	0	0	0	0	0	0	0	0	0	1
ENSRNOG00000053888	0	0	0	0	0	0	0	0	1	0
ENSRNOG00000055836	0	0	0	0	0	0	0	0	0	0
ENSRNOG00000060657	0	0	0	0	0	0	0	0	0	0
ENSRNOG00000059898	2	4	3	5	5	2	10	3	3	6
ENSRNOG00000055789	336	327	153	183	106	70	188	43	157	73
ENSRNOG00000062232	0	0	0	0	0	0	0	0	0	0
ENSRNOG00000055660	0	0	0	0	1	1	0	1	0	0
ENSRNOG00000060284	51	55	44	50	73	46	49	28	41	73
ENSRNOG00000056019	0	0	0	0	0	0	1	0	0	0
ENSRNOG00000059861	0	0	0	0	0	0	0	0	0	0
ENSRNOG00000056940	4749	2946	2323	3070	1178	883	1043	259	836	464
ENSRNOG00000055972	0	0	0	0	0	0	0	0	0	0
ENSRNOG00000060021	18	23	6	27	15	13	16	3	6	1
ENSRNOG00000060610	6	9	1	3	1	5	2	0	4	2
ENSRNOG00000060972	5501	4030	2494	2966	2048	1877	2688	1104	2524	1354
ENSRNOG00000051450	3194	2408	2933	2882	2645	2840	3593	3517	3852	2718
ENSRNOG00000059224	992	682	509	597	351	237	362	79	151	121
ENSRNOG00000055142	29	12	8	6	11	17	12	2	6	3
ENSRNOG00000052189	5	13	3	7	0	1	4	0	2	1
ENSRNOG00000053331	0	0	0	0	0	0	0	0	0	0
ENSRNOG00000053347	579	475	470	639	601	250	663	126	492	262
ENSRNOG00000059393	0	0	2	0	1	0	0	1	0	0
ENSRNOG00000060603	10694	6921	4238	4923	2429	2338	3477	559	2034	1434
ENSRNOG00000053735	958	683	796	971	612	430	705	94	305	239
ENSRNOG00000053184	0	0	0	0	0	0	0	0	1	0
ENSRNOG00000011460	4345	2976	1667	2848	1526	1218	1540	385	923	501
ENSRNOG00000025799	0	0	0	0	0	0	0	0	0	0
ENSRNOG00000011994	21756	19593	13084	14264	12200	8078	13294	3176	7033	6977
ENSRNOG00000049517	1016	962	540	741	340	377	366	58	153	200
ENSRNOG00000058088	18	16	7	5	15	17	18	15	15	23
ENSRNOG00000054373	0	0	0	0	0	0	0	0	0	0
ENSRNOG00000012057	0	0	0	0	0	0	0	0	0	0
ENSRNOG00000053291	6	4	0	2	3	10	4	1	5	4
ENSRNOG00000012074	12236	8940	7586	8618	4396	3182	4872	715	2247	1907
ENSRNOG00000012259	162	461	140	231	238	175	236	45	229	306
ENSRNOG00000012286	3307	2541	878	1240	1301	709	806	142	745	406
ENSRNOG00000057719	0	0	0	0	0	0	0	0	0	0
ENSRNOG00000012311	26	8	12	8	10	8	5	6	6	6
ENSRNOG00000012322	829	625	709	640	413	365	526	117	327	134
ENSRNOG00000031700	7268	4995	3518	4894	3128	2421	4139	926	2772	1939
ENSRNOG00000054452	0	0	0	0	0	0	0	0	0	0
ENSRNOG00000012701	15549	10840	6191	8559	4806	3895	4572	754	2386	1587
ENSRNOG00000053505	0	0	0	0	0	0	0	0	0	0
ENSRNOG00000058050	16653	12285	7858	10886	8030	5615	10517	2261	6476	6261
ENSRNOG00000013436	802	673	486	401	264	187	321	46	149	117
ENSRNOG00000058518	0	0	0	0	0	0	0	0	0	0
ENSRNOG00000053617	0	0	0	0	0	0	0	0	0	0
ENSRNOG00000013969	639	523	285	521	267	211	270	59	148	142
ENSRNOG00000055858	9056	4496	3805	5441	2652	1972	3629	489	1641	980
ENSRNOG00000014531	4989	4029	2978	3466	2046	1533	2328	386	1066	962
ENSRNOG00000014907	11	10	1	4	13	4	10	2	1	2
ENSRNOG00000052464	0	0	0	0	0	0	0	0	0	0
ENSRNOG00000058612	0	0	0	0	0	0	0	0	0	0
ENSRNOG00000048762	0	0	0	0	0	0	0	0	0	0
ENSRNOG00000058363	0	0	0	0	0	0	0	0	0	0
ENSRNOG00000014979	6	24	2	10	11	12	1	9	9	65
ENSRNOG00000055971	0	0	0	0	0	0	0	0	0	0
ENSRNOG00000047605	30034	26006	14104	17113	8711	6239	10558	1926	6191	4386
ENSRNOG00000046617	11	0	1	4	3	2	0	0	1	3
ENSRNOG00000047754	0	0	0	0	0	0	0	0	0	0
ENSRNOG00000028519	0	0	0	0	0	0	0	0	0	0
ENSRNOG00000011134	195	19	58	197	42	182	113	81	71	54
ENSRNOG00000046438	0	0	0	0	0	0	0	0	0	0
ENSRNOG00000057281	0	0	0	0	0	0	0	0	0	0
ENSRNOG00000058772	1	0	0	0	0	0	0	0	0	0
ENSRNOG00000011245	14467	13700	10537	11933	10407	5800	13969	2860	12249	9353
ENSRNOG00000030796	0	0	0	0	0	0	0	0	0	0
ENSRNOG00000051380	17	16	14	14	9	7	15	2	10	4
ENSRNOG00000011720	1313	1174	850	993	564	417	641	129	320	368
ENSRNOG00000033517	556	1280	1261	2631	987	809	1378	82	315	186
ENSRNOG00000039955	1	0	3	0	0	0	0	0	0	1
ENSRNOG00000050801	0	0	0	0	0	0	0	0	0	0
ENSRNOG00000049569	0	0	0	0	0	0	0	0	0	0
ENSRNOG00000047783	100	88	130	98	45	41	54	11	40	21
ENSRNOG00000011855	0	0	0	0	0	0	0	0	0	0
ENSRNOG00000053931	0	2	0	0	0	0	0	0	0	0
ENSRNOG00000026462	0	1	1	1	1	0	0	1	0	0
ENSRNOG00000056218	0	0	0	0	0	0	0	0	0	0
ENSRNOG00000047821	0	0	0	0	0	0	0	0	0	0
ENSRNOG00000012346	3484	2487	1693	2163	1249	1099	1394	393	900	567
ENSRNOG00000013202	807	661	573	654	539	475	542	369	476	410
ENSRNOG00000055111	706	353	569	637	483	299	596	88	202	110
ENSRNOG00000054921	4	5	0	1	2	0	1	0	2	0
ENSRNOG00000053999	0	0	0	0	0	0	0	0	0	0
ENSRNOG00000052696	0	0	0	0	0	0	0	0	0	0
ENSRNOG00000013304	141	81	97	122	70	69	65	23	43	44
ENSRNOG00000013422	5167	3850	2582	2874	1696	1356	2096	450	1169	771
ENSRNOG00000013791	1301	729	640	1128	428	296	566	83	148	170
ENSRNOG00000053913	14	15	1	13	8	5	9	7	8	2
ENSRNOG00000013994	6873	4578	3374	4741	2437	1967	2738	650	1812	1164
ENSRNOG00000015036	31	14	6	23	12	22	17	30	13	66
ENSRNOG00000015321	0	18	0	0	4	3	1	1	3	8
ENSRNOG00000015670	1119	851	874	947	684	405	655	104	385	358
ENSRNOG00000026096	1	0	1	2	0	0	0	0	0	0
ENSRNOG00000056705	0	0	0	0	0	0	0	0	0	0
ENSRNOG00000048934	0	0	0	0	0	0	0	0	0	0
ENSRNOG00000030414	0	0	0	0	0	0	0	0	0	0
ENSRNOG00000039872	0	0	1	0	0	0	0	0	0	0
ENSRNOG00000048072	0	0	0	0	0	0	0	0	0	0
ENSRNOG00000052726	0	0	0	0	0	0	0	0	0	0
ENSRNOG00000048265	0	0	0	0	0	0	0	0	0	0
ENSRNOG00000046903	0	0	0	0	0	0	0	0	0	0
ENSRNOG00000045914	0	0	0	0	0	0	0	0	0	0
ENSRNOG00000047825	0	0	0	0	0	0	0	0	0	0
ENSRNOG00000046302	0	0	0	0	0	0	0	0	0	0
ENSRNOG00000016095	0	0	0	0	0	0	0	0	0	0
ENSRNOG00000016089	0	0	0	0	0	0	0	0	0	0
ENSRNOG00000039869	0	0	0	0	0	0	0	0	0	0
ENSRNOG00000029877	0	0	0	0	0	0	0	0	0	0
ENSRNOG00000025982	0	0	0	0	0	0	0	0	0	0
ENSRNOG00000025951	1	0	0	0	0	0	0	0	0	0
ENSRNOG00000016073	3	2	4	2	7	1	1	4	6	2
ENSRNOG00000016219	15	4	20	25	6	1	328	2	11	3
ENSRNOG00000039865	0	0	0	1	0	0	0	0	0	0
ENSRNOG00000016371	4749	4123	2834	4239	2447	1672	2439	485	1051	938
ENSRNOG00000060376	104	82	82	99	115	94	131	81	103	77
ENSRNOG00000016411	109	39	60	105	65	58	61	20	45	49
ENSRNOG00000057952	55	40	22	29	49	56	59	23	47	34
ENSRNOG00000061678	23	5	9	20	6	11	10	2	2	5
ENSRNOG00000054517	45	12	15	26	36	30	35	141	53	39
ENSRNOG00000016627	0	0	0	0	0	0	1	0	0	0
ENSRNOG00000048248	0	0	0	0	0	0	0	0	0	0
ENSRNOG00000016700	121	17	26	105	33	99	51	24	77	29
ENSRNOG00000011114	1398	1112	1042	1166	819	619	1052	213	626	520
ENSRNOG00000011161	34	23	23	55	22	25	77	4	14	17
ENSRNOG00000051597	0	0	0	0	0	0	0	0	0	0
ENSRNOG00000057722	0	0	0	0	0	0	0	0	0	0
ENSRNOG00000011815	83170	79608	41886	53385	48531	29117	39522	7221	8662	25799
ENSRNOG00000059690	0	0	0	0	0	0	0	0	0	0
ENSRNOG00000051379	0	0	0	0	0	0	0	0	0	0
ENSRNOG00000059251	0	1	0	0	0	1	0	0	0	0
ENSRNOG00000061761	2	0	0	0	0	0	0	0	0	0
ENSRNOG00000056881	0	0	0	0	0	0	0	0	0	0
ENSRNOG00000055637	0	0	0	0	0	0	0	0	0	0
ENSRNOG00000058047	0	0	0	0	0	0	0	0	0	0
ENSRNOG00000052999	0	0	0	0	0	0	0	0	0	0
ENSRNOG00000048976	0	0	1	1	0	1	8	0	2	1
ENSRNOG00000048796	0	0	0	0	0	0	0	0	0	0
ENSRNOG00000054246	0	2	1	0	0	0	0	0	0	0
ENSRNOG00000012122	0	0	0	0	0	0	0	0	0	0
ENSRNOG00000062105	0	0	0	0	0	0	0	0	0	0
ENSRNOG00000062163	0	3	0	3	1	0	0	0	0	1
ENSRNOG00000062138	1	0	1	0	0	0	0	0	0	0
ENSRNOG00000012609	0	0	0	0	0	0	0	0	0	0
ENSRNOG00000058582	0	0	0	0	0	0	0	0	0	1
ENSRNOG00000029608	0	0	0	0	0	0	0	0	0	0
ENSRNOG00000052712	0	0	0	0	0	0	0	0	0	0
ENSRNOG00000057890	1	0	1	0	1	3	0	0	2	0
ENSRNOG00000056670	0	0	2	0	0	0	0	0	0	0
ENSRNOG00000013323	507	452	303	477	218	204	239	75	144	96
ENSRNOG00000021478	1	1	4	2	5	2	1	0	1	0
ENSRNOG00000021442	663	419	563	650	547	487	751	237	445	312
ENSRNOG00000041720	0	0	0	0	0	0	0	0	0	0
ENSRNOG00000013364	0	0	0	1	0	0	1	1	1	1
ENSRNOG00000014004	1798	1052	1091	838	727	911	945	177	833	459
ENSRNOG00000045369	0	0	0	0	0	0	0	0	0	0
ENSRNOG00000014190	1421	1184	1250	1194	760	618	916	101	522	468
ENSRNOG00000014240	1030	778	697	723	580	504	695	170	476	424
ENSRNOG00000042944	366	152	329	263	295	193	426	157	263	99
ENSRNOG00000060033	0	0	0	0	0	0	0	0	0	0
ENSRNOG00000050157	0	0	0	0	0	0	0	0	0	0
ENSRNOG00000056383	0	0	0	0	0	0	0	0	0	0
ENSRNOG00000061372	0	0	0	0	0	0	0	0	0	0
ENSRNOG00000056484	0	0	0	0	0	0	0	0	0	0
ENSRNOG00000011568	0	2	0	0	0	0	0	2	0	12
ENSRNOG00000011588	3027	2476	2501	2953	2375	1722	2986	728	2131	1942
ENSRNOG00000011622	1543	1206	807	1068	887	700	1240	675	929	652
ENSRNOG00000054753	0	0	0	1	0	1	0	0	0	0
ENSRNOG00000042309	11	22	14	12	14	6	10	8	8	12
ENSRNOG00000012324	4	13	6	9	3	3	14	0	3	3
ENSRNOG00000061741	0	0	0	0	0	0	0	0	0	0
ENSRNOG00000054845	0	0	0	0	0	0	0	0	0	0
ENSRNOG00000023407	0	0	1	0	0	0	0	0	1	0
ENSRNOG00000023387	0	0	0	0	0	0	0	0	0	0
ENSRNOG00000012581	0	0	0	0	0	0	0	0	0	0
ENSRNOG00000039788	0	0	0	0	0	0	0	0	0	0
ENSRNOG00000051400	0	0	0	0	1	1	0	0	0	0
ENSRNOG00000039783	1	1	5	2	0	8	2	2	6	0
ENSRNOG00000028357	0	0	0	0	0	0	0	0	0	0
ENSRNOG00000012775	1077	927	751	830	535	369	685	115	316	308
ENSRNOG00000013331	30418	25953	23384	23696	14104	9442	15908	2932	8223	5954
ENSRNOG00000014485	6524	4974	4835	5857	4132	2746	4574	862	2280	2404
ENSRNOG00000014721	245	82	98	257	83	216	182	57	83	68
ENSRNOG00000039776	4641	3922	3228	3452	2031	1494	2609	397	995	991
ENSRNOG00000015159	18164	11040	9202	9433	8432	13122	7064	1621	6227	1153
ENSRNOG00000015465	492	357	364	350	248	150	409	63	189	83
ENSRNOG00000028261	5781	3278	2527	2457	1855	898	2373	508	847	1004
ENSRNOG00000039743	17	21	7	9	6	12	37	8	6	15
ENSRNOG00000060926	0	0	0	0	0	0	0	0	0	0
ENSRNOG00000015676	2713	1850	1448	1487	995	786	1523	257	902	531
ENSRNOG00000015810	339	203	193	171	122	109	190	66	108	56
ENSRNOG00000051415	0	0	0	0	0	0	0	0	0	0
ENSRNOG00000045233	0	0	0	0	0	0	0	0	0	0
ENSRNOG00000016103	36	15	5	22	8	10	9	8	7	28
ENSRNOG00000016372	15700	12956	7496	10746	4462	3843	4741	696	1923	1901
ENSRNOG00000056712	0	0	0	0	0	0	0	0	0	0
ENSRNOG00000026501	29	16	10	36	8	5	13	4	13	9
ENSRNOG00000016253	0	0	0	0	0	0	0	0	0	0
ENSRNOG00000061518	0	0	0	0	0	0	0	0	0	0
ENSRNOG00000025327	113	38	36	58	38	17	49	6	26	7
ENSRNOG00000016923	4149	2871	2681	2708	1145	988	1305	228	741	381
ENSRNOG00000017302	0	0	0	0	0	0	0	0	0	0
ENSRNOG00000017930	8663	7641	4241	5795	2724	2384	2964	447	1424	1182
ENSRNOG00000053180	17	12	8	10	7	13	14	0	6	3
ENSRNOG00000047971	0	0	0	0	0	0	0	0	0	0
ENSRNOG00000049394	0	0	0	0	0	0	0	0	0	0
ENSRNOG00000012720	0	0	0	0	0	1	0	0	0	0
ENSRNOG00000060323	0	0	0	0	0	0	0	0	0	0
ENSRNOG00000057164	0	0	0	0	0	0	0	0	0	0
ENSRNOG00000012742	0	0	0	0	0	0	0	0	0	0
ENSRNOG00000058487	0	0	0	0	0	0	0	0	0	0
ENSRNOG00000055826	0	0	0	0	0	0	0	0	0	0
ENSRNOG00000053323	0	0	0	0	0	0	0	0	0	0
ENSRNOG00000056842	0	0	0	0	0	0	0	0	0	0
ENSRNOG00000033609	0	0	0	0	0	0	0	1	0	0
ENSRNOG00000054020	0	0	0	0	0	0	0	0	0	0
ENSRNOG00000054169	0	0	0	0	0	0	0	0	0	0
ENSRNOG00000057928	0	0	0	0	0	0	0	0	0	0
ENSRNOG00000057721	0	0	0	0	0	0	0	0	0	0
ENSRNOG00000016812	19	1	0	6	4	5	10	6	0	1
ENSRNOG00000047117	1	0	0	0	0	0	0	0	2	1
ENSRNOG00000023053	5825	4191	2430	3107	1416	1125	1760	288	1012	692
ENSRNOG00000049434	0	0	0	0	0	0	0	0	0	0
ENSRNOG00000052375	0	0	0	0	0	0	0	0	0	0
ENSRNOG00000017095	59	56	53	41	39	25	35	13	12	16
ENSRNOG00000055337	0	0	0	0	1	0	0	0	0	0
ENSRNOG00000057357	0	0	0	0	1	0	0	0	0	0
ENSRNOG00000017150	1206	778	880	1155	1041	820	1233	255	693	632
ENSRNOG00000043733	0	0	0	0	0	0	0	0	0	0
ENSRNOG00000034075	5	3	0	5	1	3	2	2	2	0
ENSRNOG00000017254	5491	3568	3017	3422	2009	1644	2157	530	1236	849
ENSRNOG00000017601	776	495	510	566	247	147	286	38	143	73
ENSRNOG00000052644	0	0	0	0	0	0	0	0	0	0
ENSRNOG00000017613	1294	695	478	582	357	324	437	93	247	156
ENSRNOG00000055880	0	0	0	0	0	0	0	0	0	0
ENSRNOG00000017678	35	28	30	29	19	14	21	7	15	7
ENSRNOG00000058077	31	12	6	14	14	17	14	6	10	7
ENSRNOG00000032150	155	112	129	92	59	60	64	36	62	51
ENSRNOG00000055957	0	1	0	0	0	0	0	0	0	0
ENSRNOG00000047406	183	191	242	161	153	72	245	26	228	106
ENSRNOG00000027422	1143	921	646	901	504	308	698	93	367	250
ENSRNOG00000017826	2688	2312	1833	2059	1366	965	2013	324	1132	939
ENSRNOG00000042308	616	519	360	518	541	373	632	261	496	445
ENSRNOG00000058041	0	0	0	0	0	0	0	0	0	0
ENSRNOG00000051377	412	282	218	344	233	174	277	68	198	143
ENSRNOG00000059310	0	1	0	1	0	0	0	0	0	1
ENSRNOG00000017963	196	183	154	238	147	115	195	62	163	133
ENSRNOG00000049259	2341	1895	1634	1964	2124	1765	2711	1263	2334	2121
ENSRNOG00000016462	1483	1325	1104	1426	1505	1217	1732	661	1454	1419
ENSRNOG00000056694	102	86	88	108	129	88	122	90	118	92
ENSRNOG00000049256	0	0	0	0	0	0	0	0	0	0
ENSRNOG00000046712	0	0	0	0	0	0	0	0	0	0
ENSRNOG00000054816	1	0	0	0	0	0	0	0	0	0
ENSRNOG00000049881	0	0	0	0	0	0	0	0	0	0
ENSRNOG00000047145	1727	1586	1170	1394	1438	1120	1990	1024	1897	1494
ENSRNOG00000046353	161	132	104	140	175	122	218	112	187	126
ENSRNOG00000054466	12	3	8	5	3	5	2	3	4	3
ENSRNOG00000057057	1	3	1	0	1	3	0	1	2	1
ENSRNOG00000053328	17	16	9	13	13	6	12	3	9	3
ENSRNOG00000023081	0	0	0	0	0	0	0	0	0	0
ENSRNOG00000016368	198	184	153	208	112	86	133	23	74	34
ENSRNOG00000016286	25	31	16	72	14	1	25	6	6	5
ENSRNOG00000053056	0	0	0	0	0	0	0	0	0	0
ENSRNOG00000016011	1419	924	542	878	468	349	553	129	322	229
ENSRNOG00000019582	263	454	190	291	161	134	152	54	116	144
ENSRNOG00000055235	1	0	0	0	0	0	1	0	0	0
ENSRNOG00000019549	1494	789	754	407	392	174	478	70	212	381
ENSRNOG00000019544	1064	794	626	638	328	247	395	72	196	166
ENSRNOG00000019501	2173	1904	1246	1764	1439	1004	1799	445	1097	1085
ENSRNOG00000019489	844	663	631	694	528	373	651	139	288	276
ENSRNOG00000054876	10	9	7	7	6	5	1	0	2	0
ENSRNOG00000024280	15	3	3	13	2	11	13	1	2	1
ENSRNOG00000019358	8	2	3	7	4	12	8	7	5	4
ENSRNOG00000057689	0	0	0	0	0	0	0	0	0	0
ENSRNOG00000055223	0	0	0	0	0	0	0	0	0	0
ENSRNOG00000055166	0	0	0	0	0	0	0	0	0	0
ENSRNOG00000018960	1009	431	323	737	213	541	489	174	267	296
ENSRNOG00000052241	0	0	0	0	0	0	0	0	0	0
ENSRNOG00000018858	1	0	0	1	0	3	4	1	3	5
ENSRNOG00000053113	1	1	1	2	1	6	3	2	1	4
ENSRNOG00000018808	0	0	0	0	0	0	0	0	1	1
ENSRNOG00000054156	0	0	0	0	0	0	0	0	0	0
ENSRNOG00000024077	265	210	203	215	175	115	276	69	100	44
ENSRNOG00000018773	503	377	350	442	255	160	316	72	174	129
ENSRNOG00000059321	0	1	0	0	0	0	0	0	0	0
ENSRNOG00000055161	0	0	1	0	0	0	0	0	0	0
ENSRNOG00000018690	2	2	0	2	4	3	0	1	5	0
ENSRNOG00000033265	0	0	0	0	0	0	0	0	0	0
ENSRNOG00000059050	0	0	2	1	1	1	1	0	2	0
ENSRNOG00000059359	0	0	0	0	0	0	0	0	0	0
ENSRNOG00000060413	0	0	0	0	0	0	0	0	2	0
ENSRNOG00000018191	1	0	0	0	0	0	1	0	0	0
ENSRNOG00000060991	0	0	0	0	0	0	0	0	0	0
ENSRNOG00000059866	6	7	1	3	2	2	1	1	3	6
ENSRNOG00000018163	10	21	1	6	2	11	3	3	7	17
ENSRNOG00000055098	0	2	0	0	2	1	0	3	1	0
ENSRNOG00000018052	4765	3444	3027	3075	2005	1519	2389	781	1521	1303
ENSRNOG00000004144	34	36	50	37	31	16	33	10	29	33
ENSRNOG00000060056	0	0	0	0	0	0	0	0	0	0
ENSRNOG00000016919	6923	5364	3487	4137	2483	1766	2803	679	1799	1388
ENSRNOG00000057561	2	6	2	3	0	2	1	0	0	1
ENSRNOG00000016728	1065	834	798	725	309	348	494	84	296	144
ENSRNOG00000056223	592	585	414	534	397	338	584	115	385	251
ENSRNOG00000023531	0	0	0	0	0	0	0	0	0	0
ENSRNOG00000016490	0	0	0	0	0	0	0	0	0	0
ENSRNOG00000059546	0	0	0	0	0	0	0	0	0	0
ENSRNOG00000054504	0	1	0	0	0	0	0	0	0	0
ENSRNOG00000053507	0	0	0	0	0	0	0	0	0	0
ENSRNOG00000053052	18	26	37	43	8	41	17	12	25	29
ENSRNOG00000017030	6957	4047	2738	3651	1741	1646	2175	511	1544	892
ENSRNOG00000016973	1056	838	1111	947	730	521	912	101	424	394
ENSRNOG00000029049	527	354	342	344	186	229	252	51	130	136
ENSRNOG00000058103	0	0	0	0	1	2	1	0	1	1
ENSRNOG00000046874	4358	3105	2785	2957	1549	1184	1704	284	922	574
ENSRNOG00000017114	16083	13378	7804	9432	5216	3517	6195	1080	4271	2521
ENSRNOG00000017889	2487	2621	1429	1872	1077	544	1143	174	478	527
ENSRNOG00000018007	2108	1632	1899	2166	2070	1493	2307	726	1394	1542
ENSRNOG00000018012	3549	2347	993	1418	718	523	885	169	460	352
ENSRNOG00000045491	17	12	1	5	2	7	10	3	4	0
ENSRNOG00000018158	4689	3421	2637	3109	1812	1297	1724	293	923	552
ENSRNOG00000018207	1254	976	999	1286	1182	691	1268	448	715	787
ENSRNOG00000018321	33	33	21	37	23	15	29	4	23	25
ENSRNOG00000018524	82934	84203	47597	58319	31130	21904	29804	5862	11698	12845
ENSRNOG00000058299	0	0	0	0	0	0	0	0	0	0
ENSRNOG00000018762	111	98	68	90	44	36	65	9	38	16
ENSRNOG00000018915	68	111	38	72	34	44	47	22	56	91
ENSRNOG00000058258	0	0	1	0	0	0	1	0	0	0
ENSRNOG00000018935	23	5	6	19	7	8	7	2	6	4
ENSRNOG00000030210	245	31	37	172	38	149	77	46	79	48
ENSRNOG00000054760	0	0	0	0	0	0	0	0	0	0
ENSRNOG00000058069	1	0	0	1	0	0	0	0	0	0
ENSRNOG00000019048	7597	6351	5554	6675	4759	2908	4942	835	2431	2162
ENSRNOG00000019091	6700	5364	4501	5427	4053	2705	4763	1166	3274	2660
ENSRNOG00000019189	2214	1696	1359	1800	891	610	1004	167	573	255
ENSRNOG00000013975	1864	1298	1353	1593	919	609	1081	190	660	379
ENSRNOG00000014160	3026	1963	2401	2715	1948	1619	2387	626	1424	1230
ENSRNOG00000058152	18	9	7	9	12	21	20	10	12	13
ENSRNOG00000051969	10	1	0	1	0	4	0	0	0	0
ENSRNOG00000014582	2616	2325	2534	2671	2625	2065	3016	1172	2168	1722
ENSRNOG00000023140	158	105	78	83	55	36	77	13	22	29
ENSRNOG00000014965	0	0	0	0	0	0	0	0	0	0
ENSRNOG00000014971	0	0	0	0	0	0	0	0	0	0
ENSRNOG00000014997	19408	12660	6188	10521	5538	4179	6020	1379	3990	1933
ENSRNOG00000051780	36	13	8	15	4	3	14	2	3	0
ENSRNOG00000056441	0	0	0	0	0	0	0	0	0	0
ENSRNOG00000016337	701	228	238	442	271	178	250	43	75	37
ENSRNOG00000016625	4	1	3	1	2	1	0	0	5	1
ENSRNOG00000053944	0	0	0	0	0	1	0	0	0	0
ENSRNOG00000022946	503	441	448	416	194	192	286	34	115	58
ENSRNOG00000017223	69	56	45	51	32	7	19	4	27	16
ENSRNOG00000017412	3	42	30	31	52	36	3	23	25	21
ENSRNOG00000017419	3566	2421	1589	2022	961	703	974	150	528	349
ENSRNOG00000059864	0	0	0	0	0	0	0	0	0	0
ENSRNOG00000055981	0	0	0	0	0	0	0	0	0	0
ENSRNOG00000017731	5574	4656	4996	5107	2745	2056	2639	328	808	1144
ENSRNOG00000054620	0	0	0	0	0	1	0	0	1	0
ENSRNOG00000055141	0	0	0	0	0	0	0	0	0	0
ENSRNOG00000055547	54	27	18	30	27	24	16	12	12	21
ENSRNOG00000044833	0	0	0	0	0	0	0	0	0	0
ENSRNOG00000048297	12	6	0	12	0	6	5	6	4	10
ENSRNOG00000060475	0	0	0	0	0	0	0	0	0	0
ENSRNOG00000017367	0	0	0	0	0	0	0	0	0	0
ENSRNOG00000049044	0	0	0	0	0	0	0	0	0	0
ENSRNOG00000011243	0	0	0	0	0	0	0	0	0	0
ENSRNOG00000011310	23	5	5	10	8	12	4	0	1	6
ENSRNOG00000012229	1	0	0	0	0	0	0	0	0	0
ENSRNOG00000024172	0	4	0	0	1	0	0	0	1	0
ENSRNOG00000024149	35	17	5	12	10	5	8	0	5	8
ENSRNOG00000024140	4428	2932	3221	3677	2427	1891	2892	415	1567	1106
ENSRNOG00000012415	11998	10558	12179	12896	16240	13999	16757	12185	15377	13995
ENSRNOG00000012964	25	124	10	32	14	54	19	9	23	108
ENSRNOG00000055093	1936	1658	1217	1428	1026	689	1351	276	767	806
ENSRNOG00000013190	4753	4055	3860	5227	3494	2127	4089	525	1604	2142
ENSRNOG00000057484	5	1	0	0	0	0	3	0	0	0
ENSRNOG00000052521	0	0	0	0	0	0	0	0	0	0
ENSRNOG00000013194	156	72	64	94	47	56	62	17	43	38
ENSRNOG00000060227	0	0	0	0	0	0	0	0	0	0
ENSRNOG00000039255	12	2	7	7	3	15	5	0	4	4
ENSRNOG00000013374	0	0	0	0	0	0	0	0	0	0
ENSRNOG00000033901	0	0	0	0	0	0	0	0	0	0
ENSRNOG00000047027	8	5	1	2	0	5	3	0	5	0
ENSRNOG00000053284	0	0	0	0	0	0	0	0	0	0
ENSRNOG00000023753	21345	16770	8802	11493	6053	4794	7223	1503	4308	3724
ENSRNOG00000051938	93	77	39	56	36	24	54	8	36	21
ENSRNOG00000058564	10	6	7	13	2	5	5	3	5	1
ENSRNOG00000056439	0	0	0	0	0	1	0	0	0	0
ENSRNOG00000054756	0	0	0	0	0	0	0	0	0	0
ENSRNOG00000052956	0	0	0	0	0	0	0	0	0	0
ENSRNOG00000059551	0	0	0	0	0	2	0	0	0	0
ENSRNOG00000051553	0	0	0	0	0	0	0	0	0	0
ENSRNOG00000059913	0	0	0	0	0	0	0	0	0	0
ENSRNOG00000055136	0	0	0	0	0	0	0	0	0	0
ENSRNOG00000053004	0	0	0	0	0	0	0	0	0	0
ENSRNOG00000061719	0	0	0	0	0	0	0	0	0	0
ENSRNOG00000060438	2137	1487	1417	1472	775	565	1114	99	666	410
ENSRNOG00000055577	0	0	0	0	0	0	0	0	0	0
ENSRNOG00000046250	0	0	0	0	0	0	0	0	0	0
ENSRNOG00000052093	0	0	0	0	0	0	0	0	0	0
ENSRNOG00000054056	0	0	0	0	1	0	2	0	0	0
ENSRNOG00000030145	0	0	0	0	0	0	0	0	0	0
ENSRNOG00000055830	0	0	0	0	0	0	0	0	0	0
ENSRNOG00000052700	0	0	0	0	0	0	0	0	0	0
ENSRNOG00000059261	0	0	0	0	0	0	0	0	0	0
ENSRNOG00000057320	0	0	0	0	0	0	0	0	0	0
ENSRNOG00000054834	0	0	0	0	0	1	0	0	1	1
ENSRNOG00000013671	0	0	0	0	0	0	0	0	0	0
ENSRNOG00000022921	5378	3683	3844	4081	1946	1501	2308	489	1399	961
ENSRNOG00000014166	2557	1224	1957	2208	698	622	804	102	380	128
ENSRNOG00000061057	0	0	0	0	0	0	0	0	0	0
ENSRNOG00000010529	23	2	6	52	11	44	22	18	26	30
ENSRNOG00000058989	0	0	0	0	0	0	0	0	0	0
ENSRNOG00000061383	0	0	0	0	0	0	0	0	0	0
ENSRNOG00000015609	105	103	53	109	87	57	58	16	36	28
ENSRNOG00000059948	0	0	0	0	0	0	0	0	0	0
ENSRNOG00000055517	0	0	0	0	0	0	0	0	0	0
ENSRNOG00000053938	0	0	0	0	0	0	0	0	0	0
ENSRNOG00000058803	0	0	0	0	0	0	0	0	0	0
ENSRNOG00000060933	0	0	0	0	0	0	0	0	0	0
ENSRNOG00000051787	0	0	0	0	0	0	0	0	0	0
ENSRNOG00000015597	2629	2089	1927	2324	1508	1283	1953	557	1348	972
ENSRNOG00000061312	2013	1465	1383	1527	742	584	948	252	571	454
ENSRNOG00000015293	27	20	17	28	14	20	19	1	20	22
ENSRNOG00000015230	2074	1423	997	1353	1213	811	1324	234	816	720
ENSRNOG00000059984	2746	2008	1670	2105	882	740	1043	137	542	362
ENSRNOG00000058790	4566	3503	2480	2658	1264	975	1651	315	820	724
ENSRNOG00000001488	10417	8033	9696	10751	10269	8229	11431	2956	7490	6342
ENSRNOG00000001489	1455	1082	961	1035	767	477	1011	212	599	520
ENSRNOG00000001490	1830	1382	1473	1976	1321	923	1557	431	931	783
ENSRNOG00000021493	286	281	139	177	113	65	135	28	54	69
ENSRNOG00000056729	0	0	0	0	0	0	0	0	0	0
ENSRNOG00000014434	11231	9184	4620	6070	3596	2854	4623	1337	2749	2714
ENSRNOG00000048190	2198	1281	1223	1507	733	482	736	145	462	257
ENSRNOG00000052286	0	0	0	0	0	2	0	0	0	0
ENSRNOG00000061593	0	0	0	0	0	0	0	0	0	0
ENSRNOG00000056478	0	5	0	0	0	0	0	0	0	0
ENSRNOG00000057242	0	0	0	0	0	0	0	0	0	0
ENSRNOG00000012692	1670	1355	1374	1530	1480	1012	1575	460	1122	1057
ENSRNOG00000012988	10	1	4	0	1	0	6	1	0	0
ENSRNOG00000047387	0	0	0	0	0	0	0	0	0	0
ENSRNOG00000035654	2	0	0	3	0	0	1	0	1	0
ENSRNOG00000035453	0	0	0	0	0	0	0	0	0	0
ENSRNOG00000035572	0	0	1	0	3	0	1	0	0	0
ENSRNOG00000039076	163	139	104	91	80	29	58	11	32	18
ENSRNOG00000010994	2	0	0	1	0	0	0	0	0	0
ENSRNOG00000011174	0	0	0	0	0	0	0	0	0	0
ENSRNOG00000060169	0	0	0	0	0	0	0	0	0	0
ENSRNOG00000042605	0	0	0	0	0	0	0	0	0	1
ENSRNOG00000045732	0	0	0	0	0	0	0	0	0	0
ENSRNOG00000052154	0	0	0	0	0	0	0	0	0	0
ENSRNOG00000061043	0	0	0	0	0	0	0	0	0	0
ENSRNOG00000011234	11	7	7	9	2	0	3	0	3	2
ENSRNOG00000051757	0	0	0	0	0	0	0	0	0	0
ENSRNOG00000054409	0	0	0	0	0	0	0	0	0	0
ENSRNOG00000052260	0	0	0	0	0	0	0	0	0	0
ENSRNOG00000060271	0	0	0	0	0	0	0	0	0	0
ENSRNOG00000055538	0	0	0	0	0	0	0	0	0	0
ENSRNOG00000056833	0	0	0	0	0	0	0	0	0	0
ENSRNOG00000047498	0	0	0	0	0	0	0	0	0	0
ENSRNOG00000011282	19210	14279	15812	13700	8387	6346	8919	1306	4224	2609
ENSRNOG00000050623	0	0	0	0	0	0	0	0	0	0
ENSRNOG00000060596	0	0	0	0	0	0	0	0	0	0
ENSRNOG00000059492	802	593	435	668	519	370	708	242	514	544
ENSRNOG00000032996	0	0	0	0	0	0	0	0	0	0
ENSRNOG00000028807	0	0	0	0	0	0	0	0	0	0
ENSRNOG00000060716	0	0	0	0	0	0	0	0	0	0
ENSRNOG00000052406	696	755	384	674	428	426	612	203	329	382
ENSRNOG00000051578	1026	763	654	1003	847	781	998	654	941	740
ENSRNOG00000042347	684	509	432	532	336	280	434	181	318	315
ENSRNOG00000042826	1107	894	554	632	697	526	652	372	528	635
ENSRNOG00000060256	4	7	8	12	11	13	16	5	3	6
ENSRNOG00000058436	1036	1187	682	628	680	558	982	286	819	463
ENSRNOG00000043341	1552	1126	955	1094	961	632	1190	393	866	753
ENSRNOG00000042547	8	781	1373	1706	1803	1830	8	4	5	1197
ENSRNOG00000025949	0	0	0	0	0	0	0	0	0	0
ENSRNOG00000047128	0	0	0	0	0	0	0	0	0	0
ENSRNOG00000058030	812	568	470	676	409	274	602	183	382	310
ENSRNOG00000057250	4	4	3	1	5	0	3	0	5	2
ENSRNOG00000051570	603	563	423	506	452	359	619	298	446	358
ENSRNOG00000054919	0	0	0	0	0	0	0	0	0	0
ENSRNOG00000055824	0	0	0	0	0	0	0	0	0	0
ENSRNOG00000047884	1388	1221	1000	1123	1181	1077	1586	958	1564	1221
ENSRNOG00000026569	1366	1211	888	1054	1099	985	1353	904	1202	972
ENSRNOG00000028767	24	22	31	19	33	8	13	22	27	9
ENSRNOG00000051875	6	4	3	8	3	3	1	3	0	2
ENSRNOG00000061533	124	74	115	104	102	54	102	69	135	51
ENSRNOG00000059824	22	11	13	10	14	16	14	9	9	7
ENSRNOG00000055124	3	3	4	3	3	1	4	4	0	0
ENSRNOG00000011675	343	114	278	161	276	232	141	156	286	109
ENSRNOG00000029458	0	0	0	0	0	0	0	0	0	0
ENSRNOG00000058286	0	0	0	0	0	0	0	1	0	0
ENSRNOG00000054736	66	14	47	11	85	86	4	74	84	11
ENSRNOG00000047616	0	0	0	0	0	0	0	0	0	0
ENSRNOG00000060529	0	0	0	0	0	0	0	0	0	0
ENSRNOG00000053825	0	0	0	0	0	0	0	0	0	0
ENSRNOG00000054778	0	0	0	0	0	0	0	0	0	0
ENSRNOG00000056653	0	0	0	0	0	0	0	0	0	0
ENSRNOG00000055843	0	0	0	0	0	0	0	0	0	0
ENSRNOG00000058214	0	0	0	0	0	0	0	0	0	0
ENSRNOG00000057219	0	0	0	0	0	0	0	0	0	0
ENSRNOG00000055529	0	0	0	0	0	0	0	0	0	0
ENSRNOG00000009146	0	0	0	0	0	0	0	0	0	0
ENSRNOG00000058087	2	1	1	3	0	3	1	1	3	1
ENSRNOG00000054954	8	5	1	7	5	5	9	3	7	3
ENSRNOG00000053260	33	12	29	41	29	63	9	13	37	30
ENSRNOG00000058538	5	0	0	0	0	0	0	0	1	3
ENSRNOG00000058909	5	1	3	1	6	0	0	0	1	1
ENSRNOG00000055179	0	0	0	0	0	0	0	0	0	0
ENSRNOG00000052600	47	44	34	55	23	18	34	13	20	8
ENSRNOG00000059741	8757	7751	5392	5384	3342	2111	3789	723	1492	1229
ENSRNOG00000058422	1	0	2	1	2	0	2	0	0	0
ENSRNOG00000059572	20	20	23	21	13	12	6	5	4	2
ENSRNOG00000054459	0	0	0	0	0	0	0	0	0	0
ENSRNOG00000061893	1458	934	1029	1196	536	454	625	94	399	267
ENSRNOG00000053234	2616	1466	992	1300	621	514	723	141	414	286
ENSRNOG00000060004	0	0	0	0	0	0	0	0	0	0
ENSRNOG00000061039	1626	1275	1210	1456	841	524	941	160	433	317
ENSRNOG00000056098	701	495	426	504	303	201	328	38	111	139
ENSRNOG00000060293	2252	1820	1901	2234	1537	916	1905	275	758	1116
ENSRNOG00000055716	17	18	31	16	8	4	25	1	16	7
ENSRNOG00000055796	2	0	1	2	0	3	0	1	1	0
ENSRNOG00000055581	0	0	0	0	0	0	0	0	0	0
ENSRNOG00000057852	7	3	0	4	0	3	3	1	11	9
ENSRNOG00000057848	0	0	0	0	0	0	0	0	0	0
ENSRNOG00000054831	0	0	0	0	0	0	0	0	0	0
ENSRNOG00000056257	11	2	0	6	0	5	5	0	7	1
ENSRNOG00000054371	102	70	39	39	29	18	16	3	16	13
ENSRNOG00000053450	4774	3447	3217	3501	1361	1199	1146	313	766	476
ENSRNOG00000053124	0	0	0	0	0	0	0	0	0	0
ENSRNOG00000055798	0	0	0	0	0	0	0	0	0	0
ENSRNOG00000056884	0	0	0	0	0	0	0	0	0	0
ENSRNOG00000060745	0	0	0	0	0	0	0	0	0	0
ENSRNOG00000060612	0	0	0	0	0	0	0	0	0	0
ENSRNOG00000057399	0	0	0	0	0	0	0	0	0	0
ENSRNOG00000057453	0	0	0	0	0	0	0	0	0	0
ENSRNOG00000056886	0	0	0	0	0	0	0	0	0	0
ENSRNOG00000060727	0	0	0	0	0	0	0	0	0	0
ENSRNOG00000051974	0	0	0	0	0	0	0	0	0	0
ENSRNOG00000056469	0	0	0	0	0	0	0	0	0	0
ENSRNOG00000054438	0	0	0	0	0	0	0	0	0	0
ENSRNOG00000048635	0	0	0	0	0	0	0	0	0	0
ENSRNOG00000056036	649	619	522	656	745	543	855	526	770	634
ENSRNOG00000056327	13	18	5	5	4	2	10	1	9	6
ENSRNOG00000057050	1	0	1	0	0	1	0	0	0	0
ENSRNOG00000055298	0	0	0	0	0	0	0	0	0	0
ENSRNOG00000054417	0	0	0	0	0	0	0	0	0	0
ENSRNOG00000048100	0	0	0	0	0	0	0	0	0	0
ENSRNOG00000046198	0	0	0	0	1	1	0	0	0	0
ENSRNOG00000027550	18	2	10	14	3	5	5	5	8	3
ENSRNOG00000027514	5434	3751	4603	4952	2548	2045	2872	513	1248	1194
ENSRNOG00000043328	11949	10451	9172	10687	7240	4767	8276	1056	3302	3715
ENSRNOG00000027487	8816	5393	5647	6648	3175	2612	3158	617	1454	1022
ENSRNOG00000027459	923	472	503	617	293	221	288	41	150	76
ENSRNOG00000019626	0	0	0	0	0	0	0	0	0	0
ENSRNOG00000060429	241	147	126	195	128	89	123	33	69	67
ENSRNOG00000019623	125	79	95	91	47	28	48	5	17	14
ENSRNOG00000027436	415	265	273	299	167	149	210	37	101	80
ENSRNOG00000051968	0	0	0	0	0	0	0	0	0	0
ENSRNOG00000038445	23	18	15	18	11	8	10	3	1	5
ENSRNOG00000019453	23345	12826	20590	24976	18486	11497	19560	2063	8461	7143
ENSRNOG00000031113	441	270	204	235	144	106	203	25	62	63
ENSRNOG00000031459	437	314	204	386	216	144	240	43	96	77
ENSRNOG00000031328	4255	3364	2102	2706	1728	1161	2294	414	1192	1212
ENSRNOG00000045583	0	0	0	0	0	0	0	0	0	0
ENSRNOG00000019376	1856	1447	1122	1620	1534	1035	1663	629	1311	932
ENSRNOG00000026861	9	8	6	21	16	11	7	6	4	10
ENSRNOG00000050831	1	0	0	0	2	0	0	0	0	0
ENSRNOG00000047703	0	0	0	0	0	0	0	0	0	0
ENSRNOG00000046317	0	0	0	0	0	0	0	0	0	0
ENSRNOG00000019280	16	9	11	12	10	3	10	7	11	5
ENSRNOG00000019127	1033	854	861	854	648	584	987	243	692	490
ENSRNOG00000048663	0	0	0	0	0	0	0	0	0	0
ENSRNOG00000046802	0	0	0	0	0	0	0	0	0	0
ENSRNOG00000049902	0	0	0	0	0	0	0	0	0	0
ENSRNOG00000055247	0	0	0	0	0	0	0	0	0	0
ENSRNOG00000060288	0	0	0	0	0	0	0	0	0	0
ENSRNOG00000033061	0	0	0	0	0	0	0	0	0	0
ENSRNOG00000057670	0	0	0	0	0	0	0	0	0	0
ENSRNOG00000049720	0	0	0	0	0	0	0	0	0	0
ENSRNOG00000049529	0	0	0	0	0	0	0	0	0	0
ENSRNOG00000047370	0	0	0	0	0	0	0	0	0	0
ENSRNOG00000047230	1	2	5	0	0	2	1	1	0	2
ENSRNOG00000031210	0	0	0	0	0	0	0	0	0	0
ENSRNOG00000032062	0	0	0	0	0	0	0	0	0	0
ENSRNOG00000034101	0	0	0	0	0	0	0	0	0	0
ENSRNOG00000032817	0	0	0	0	0	0	0	0	0	0
ENSRNOG00000047429	0	0	0	0	0	0	0	0	0	0
ENSRNOG00000028882	0	0	0	0	0	0	0	0	0	0
ENSRNOG00000052304	0	0	0	0	0	2	0	0	0	0
ENSRNOG00000033483	0	0	0	0	0	0	0	0	0	0
ENSRNOG00000032226	0	0	0	0	0	0	0	0	0	0
ENSRNOG00000059074	0	0	0	0	0	0	0	0	0	0
ENSRNOG00000028877	0	0	0	0	0	0	0	0	0	0
ENSRNOG00000031178	0	0	0	0	0	0	0	0	0	0
ENSRNOG00000019082	0	0	0	0	0	0	0	0	0	0
ENSRNOG00000050887	0	0	0	0	0	0	0	0	0	0
ENSRNOG00000029852	0	0	0	0	0	0	0	0	0	0
ENSRNOG00000002628	0	0	0	0	0	0	0	0	0	0
ENSRNOG00000049274	0	0	0	0	0	0	0	0	0	0
ENSRNOG00000047610	0	0	0	0	0	0	0	0	0	0
ENSRNOG00000048033	0	0	0	0	0	0	0	0	0	0
ENSRNOG00000047242	0	0	0	0	0	0	0	0	0	0
ENSRNOG00000046455	0	0	0	0	0	0	0	0	0	0
ENSRNOG00000055229	0	0	0	0	0	1	0	0	0	0
ENSRNOG00000049847	0	0	0	0	0	0	0	0	0	0
ENSRNOG00000049412	0	0	0	0	0	0	0	0	0	0
ENSRNOG00000051882	0	0	0	0	0	0	0	0	0	0
ENSRNOG00000048370	0	0	0	0	0	0	0	0	0	0
ENSRNOG00000062307	0	0	0	0	0	0	0	0	0	0
ENSRNOG00000047540	0	0	0	0	0	0	0	0	0	0
ENSRNOG00000047013	0	0	0	0	0	0	0	0	0	0
ENSRNOG00000042030	0	0	0	0	0	0	0	0	0	0
ENSRNOG00000015707	0	0	0	0	0	0	0	0	0	0
ENSRNOG00000002641	0	0	0	0	0	0	0	0	0	0
ENSRNOG00000015271	162	120	83	111	61	73	82	28	51	43
ENSRNOG00000056113	9	3	1	9	4	2	7	0	1	1
ENSRNOG00000050476	177	154	96	118	86	62	137	16	78	52
ENSRNOG00000060875	7	5	1	6	0	4	0	0	2	0
ENSRNOG00000015598	706	594	513	573	530	364	704	112	264	348
ENSRNOG00000050407	3	0	0	0	0	0	1	0	0	0
ENSRNOG00000046153	14	10	14	10	3	9	11	1	4	4
ENSRNOG00000047061	11	9	7	22	11	9	14	5	7	3
ENSRNOG00000022742	1743	1292	1332	1616	1363	872	1700	253	855	731
ENSRNOG00000059513	0	0	0	0	0	0	0	0	0	0
ENSRNOG00000015825	274	198	116	152	113	63	151	17	73	52
ENSRNOG00000015956	0	2	0	0	2	1	0	0	0	0
ENSRNOG00000055983	0	0	0	0	0	0	0	0	0	0
ENSRNOG00000057261	4	3	3	5	9	8	5	17	11	7
ENSRNOG00000046704	0	0	0	0	0	0	0	0	0	0
ENSRNOG00000054183	0	0	0	0	0	0	0	0	0	0
ENSRNOG00000014791	68	36	30	58	29	40	24	19	25	13
ENSRNOG00000048353	0	0	0	0	0	0	0	0	0	0
ENSRNOG00000015071	0	0	0	0	0	0	0	0	0	0
ENSRNOG00000061569	0	0	0	0	1	0	0	0	0	0
ENSRNOG00000041209	0	0	0	0	0	0	0	0	0	0
ENSRNOG00000015254	0	0	0	0	0	0	0	0	0	0
ENSRNOG00000041737	0	0	0	0	0	0	0	0	0	0
ENSRNOG00000047512	0	0	0	0	0	0	0	0	0	0
ENSRNOG00000045783	0	0	0	0	0	0	0	0	0	0
ENSRNOG00000015289	0	0	0	0	0	0	0	0	0	0
ENSRNOG00000030070	0	0	0	0	0	0	0	0	0	0
ENSRNOG00000057132	0	0	0	0	0	0	0	0	0	0
ENSRNOG00000042502	1	0	0	0	0	0	0	0	0	0
ENSRNOG00000042777	290	214	141	238	110	90	151	25	140	73
ENSRNOG00000015322	280	236	158	202	145	113	180	18	98	88
ENSRNOG00000051384	0	2	0	1	0	0	1	0	0	0
ENSRNOG00000034184	5	4	2	7	1	6	0	1	6	5
ENSRNOG00000033906	347	376	272	297	247	134	276	79	160	185
ENSRNOG00000049014	0	0	0	0	0	0	0	0	0	0
ENSRNOG00000022129	0	0	0	0	0	0	0	0	0	0
ENSRNOG00000015517	2631	1720	1125	1627	880	524	817	149	253	352
ENSRNOG00000015456	1976	1202	1621	1735	896	732	1026	201	517	345
ENSRNOG00000022994	28	26	7	15	21	28	29	7	15	7
ENSRNOG00000042719	0	0	0	0	0	0	0	0	0	0
ENSRNOG00000021996	0	0	0	0	0	0	0	0	0	0
ENSRNOG00000038674	0	0	0	0	0	0	0	0	0	0
ENSRNOG00000060136	0	0	0	0	0	0	0	0	0	0
ENSRNOG00000032891	0	0	0	0	0	0	0	0	0	0
ENSRNOG00000036304	0	0	0	0	0	0	0	0	0	0
ENSRNOG00000048505	0	0	0	0	0	0	0	0	0	0
ENSRNOG00000021913	0	0	0	0	0	0	0	0	0	0
ENSRNOG00000035686	0	0	0	0	0	0	0	0	0	0
ENSRNOG00000053141	0	0	3	0	0	0	0	0	0	0
ENSRNOG00000049710	0	0	0	0	0	0	0	0	0	0
ENSRNOG00000033755	0	0	0	0	0	0	0	0	0	0
ENSRNOG00000031899	0	0	0	0	0	0	0	0	0	0
ENSRNOG00000038647	0	0	0	0	0	0	0	0	0	0
ENSRNOG00000058224	0	0	0	0	0	0	0	0	0	0
ENSRNOG00000038644	0	0	0	0	0	0	0	0	0	0
ENSRNOG00000058893	0	2	0	0	0	1	0	0	0	0
ENSRNOG00000032913	2	0	0	0	1	1	0	0	0	0
ENSRNOG00000015743	0	0	0	0	0	0	0	0	0	0
ENSRNOG00000015753	14471	10023	11233	13096	6994	5266	7293	1270	3417	2388
ENSRNOG00000015914	5729	4178	4248	4295	2097	1744	2399	385	1138	760
ENSRNOG00000015997	18	5	5	8	3	5	9	2	6	9
ENSRNOG00000016274	49	29	20	36	16	21	20	7	13	8
ENSRNOG00000054623	0	0	2	0	2	1	4	0	2	2
ENSRNOG00000016279	872	687	645	635	489	316	522	68	246	99
ENSRNOG00000046037	43	52	18	22	13	9	18	3	9	9
ENSRNOG00000028628	1587	933	670	791	338	351	468	89	259	179
ENSRNOG00000016565	704	433	472	508	271	212	297	31	116	93
ENSRNOG00000016574	2071	1325	1380	1589	803	649	908	132	507	288
ENSRNOG00000016608	35	52	38	47	23	18	25	2	13	5
ENSRNOG00000042927	0	0	0	0	0	0	0	0	0	0
ENSRNOG00000038625	0	1	0	0	0	0	0	0	0	0
ENSRNOG00000016687	84	2	10	58	21	40	34	21	23	18
ENSRNOG00000042414	15	3	5	11	9	9	5	2	1	1
ENSRNOG00000038622	895	466	444	535	275	236	309	60	167	83
ENSRNOG00000050348	973	635	831	921	648	501	742	158	360	266
ENSRNOG00000016829	2715	1862	2315	2406	1636	1139	1970	343	849	869
ENSRNOG00000016877	129	224	35	75	86	19	44	11	15	23
ENSRNOG00000016930	1491	1188	1444	1572	1218	791	1224	225	516	426
ENSRNOG00000017127	2481	1129	1589	2268	1324	707	1235	69	506	372
ENSRNOG00000017306	607	268	961	863	976	838	772	465	578	475
ENSRNOG00000042528	0	0	0	1	1	0	1	1	0	0
ENSRNOG00000017386	33	16	10	8	10	6	10	4	2	3
ENSRNOG00000033173	0	0	0	0	0	0	0	0	2	0
ENSRNOG00000038616	13	2	1	7	0	2	4	0	2	7
ENSRNOG00000017508	1834	1465	688	966	412	283	429	71	250	150
ENSRNOG00000058451	0	0	0	0	0	0	0	0	0	0
ENSRNOG00000028273	1468	1119	1239	1164	691	423	687	98	408	226
ENSRNOG00000017673	223	139	117	149	71	53	110	17	59	25
ENSRNOG00000017795	1515	926	1360	1529	818	757	872	132	318	245
ENSRNOG00000018090	10336	7971	6286	7686	4123	2950	4007	1016	1951	1741
ENSRNOG00000038607	164	115	44	91	56	29	54	7	39	23
ENSRNOG00000058906	15335	9247	8237	9877	5062	4436	6829	1228	3223	2146
ENSRNOG00000018217	60	270	43	111	119	11	34	0	11	13
ENSRNOG00000038600	3	0	0	2	0	0	1	1	0	0
ENSRNOG00000018250	0	0	1	0	0	0	0	0	0	0
ENSRNOG00000028041	1	0	2	0	1	2	0	2	0	1
ENSRNOG00000053828	2924	2058	1817	2374	1473	1296	1554	303	886	737
ENSRNOG00000027942	1682	1137	983	1163	600	512	777	137	422	240
ENSRNOG00000027919	2691	1817	1656	1634	1088	741	1217	183	522	418
ENSRNOG00000057297	0	0	0	0	0	0	0	0	0	0
ENSRNOG00000053253	0	0	0	0	0	0	0	0	0	0
ENSRNOG00000047204	0	0	0	0	0	1	0	0	0	0
ENSRNOG00000049759	22	6	17	34	5	6	19	5	9	5
ENSRNOG00000018458	7	1	0	5	1	9	6	1	6	3
ENSRNOG00000027855	0	0	0	0	0	0	0	0	0	0
ENSRNOG00000046577	0	0	0	0	0	0	0	0	0	0
ENSRNOG00000027843	4	0	2	3	0	0	1	1	1	2
ENSRNOG00000027811	11	3	1	6	2	14	17	1	8	20
ENSRNOG00000048238	0	0	0	0	0	0	0	0	0	0
ENSRNOG00000046683	77	65	13	43	59	31	35	7	35	32
ENSRNOG00000027808	70	37	45	75	43	64	63	22	85	44
ENSRNOG00000018616	3649	2759	3359	3392	2646	2419	2995	675	1739	1249
ENSRNOG00000018621	2910	2048	1854	2025	1211	886	1353	214	910	498
ENSRNOG00000018642	13791	10218	5398	7755	3586	2703	5188	781	3077	1938
ENSRNOG00000032699	2	0	0	0	0	0	0	0	2	0
ENSRNOG00000059590	0	0	0	0	0	0	0	0	0	0
ENSRNOG00000027733	19	10	2	12	7	4	7	3	26	11
ENSRNOG00000027705	0	0	0	0	0	0	0	0	0	0
ENSRNOG00000015527	0	0	0	0	0	0	0	0	0	0
ENSRNOG00000038497	0	0	0	0	2	0	0	0	0	0
ENSRNOG00000038479	0	0	0	0	0	0	0	0	0	0
ENSRNOG00000046339	0	0	0	0	0	0	0	0	1	0
ENSRNOG00000031562	0	0	0	0	0	0	0	0	0	0
ENSRNOG00000049668	0	0	0	0	0	0	0	0	0	0
ENSRNOG00000048095	278	234	37	205	120	85	111	18	9	60
ENSRNOG00000030886	0	0	0	0	0	0	0	0	0	0
ENSRNOG00000047490	0	0	0	0	0	0	0	0	0	0
ENSRNOG00000047206	0	0	0	0	0	0	0	0	0	0
ENSRNOG00000014181	0	0	0	0	0	0	0	0	0	0
ENSRNOG00000032819	0	0	0	0	0	0	0	0	0	0
ENSRNOG00000014186	355	264	241	226	127	108	163	17	94	60
ENSRNOG00000014193	257	212	214	157	84	70	128	38	69	51
ENSRNOG00000026764	3092	1857	2690	1378	1019	1525	3961	759	1812	870
ENSRNOG00000056949	0	0	0	0	0	0	0	0	0	0
ENSRNOG00000056331	0	0	0	0	1	0	0	0	0	0
ENSRNOG00000054798	0	0	0	0	0	0	0	0	0	0
ENSRNOG00000061661	7	3	9	3	3	10	19	2	3	3
ENSRNOG00000061148	3	3	3	2	0	0	3	3	7	6
ENSRNOG00000014787	103	88	138	46	85	216	302	230	283	145
ENSRNOG00000052287	5	4	2	0	1	2	8	6	4	0
ENSRNOG00000046669	0	0	0	0	0	0	0	0	0	0
ENSRNOG00000056605	0	0	0	0	0	0	0	0	0	0
ENSRNOG00000047986	0	0	0	0	0	0	0	0	0	0
ENSRNOG00000054447	0	0	0	0	0	0	0	0	0	0
ENSRNOG00000031005	0	0	0	0	0	0	0	0	0	0
ENSRNOG00000048028	0	2	0	0	0	0	0	0	0	0
ENSRNOG00000052468	1	0	0	1	0	0	0	0	0	0
ENSRNOG00000022227	81	53	27	45	25	18	28	11	12	14
ENSRNOG00000013548	0	0	0	0	0	0	0	0	0	0
ENSRNOG00000033146	0	0	0	0	0	0	7	0	0	0
ENSRNOG00000038276	0	0	0	0	0	0	0	0	0	0
ENSRNOG00000013890	0	0	0	0	0	0	0	0	0	0
ENSRNOG00000038251	0	0	0	0	0	0	0	0	0	0
ENSRNOG00000051483	72	39	47	81	53	26	47	12	30	19
ENSRNOG00000028449	2	1	0	0	0	0	0	0	1	1
ENSRNOG00000013023	9144	5397	6059	7335	3703	2321	3897	372	1979	1196
ENSRNOG00000059444	3	0	3	2	12	13	10	0	4	3
ENSRNOG00000011346	1195	875	714	788	534	587	642	160	224	290
ENSRNOG00000011262	1903	1040	717	892	504	408	566	164	386	242
ENSRNOG00000021800	34	15	11	21	8	9	12	1	2	7
ENSRNOG00000001494	6740	5220	4343	5136	2978	2014	3067	463	1199	1171
ENSRNOG00000001493	1372	956	1086	1017	508	393	631	71	259	195
ENSRNOG00000001492	33	45	12	20	18	10	17	4	12	6
ENSRNOG00000021390	116	79	83	65	43	62	52	10	34	30
ENSRNOG00000047575	512	250	190	302	154	108	139	35	86	42
ENSRNOG00000060587	0	0	0	0	0	0	0	0	0	0
ENSRNOG00000049028	18	10	8	18	5	12	12	1	4	2
ENSRNOG00000047800	28	25	9	25	24	39	19	15	21	16
ENSRNOG00000049661	475	274	309	301	132	116	239	23	169	89
ENSRNOG00000048848	4394	3052	2014	2231	918	702	1665	191	1022	608
ENSRNOG00000015128	3454	2333	2115	2366	1403	1022	1454	185	552	383
ENSRNOG00000053001	0	0	0	0	0	0	0	0	0	0
ENSRNOG00000015229	5435	2707	1972	2788	1440	1183	1606	448	1143	544
ENSRNOG00000015304	724	432	714	785	471	361	544	64	269	173
ENSRNOG00000015376	2	0	0	1	1	0	0	0	0	0
ENSRNOG00000015852	19349	17770	11871	11526	6862	6454	8897	1995	5792	4343
ENSRNOG00000038205	0	0	0	1	0	0	1	0	0	0
ENSRNOG00000028617	0	0	1	0	0	0	0	0	0	0
ENSRNOG00000046915	0	0	0	1	0	0	0	0	0	0
ENSRNOG00000015865	4526	3134	4422	4990	2898	2066	3328	404	1277	1046
ENSRNOG00000034106	0	0	0	0	0	0	0	0	0	0
ENSRNOG00000015948	4646	2786	2562	3784	1626	1340	1501	236	846	498
ENSRNOG00000016055	411	283	363	386	195	177	196	29	128	81
ENSRNOG00000016145	5047	3589	2959	3641	1599	1500	1917	322	956	803
ENSRNOG00000016434	1642	1046	718	1039	500	411	564	117	316	301
ENSRNOG00000052256	29	8	5	35	7	21	15	7	16	12
ENSRNOG00000016701	9	1	6	9	2	19	11	4	3	3
ENSRNOG00000016756	4	1	5	9	1	7	4	1	1	4
ENSRNOG00000016770	17813	14548	16256	19309	15850	11858	15894	4082	8236	6522
ENSRNOG00000016863	24	20	12	28	21	8	8	3	3	8
ENSRNOG00000027944	0	0	0	0	0	0	0	0	0	0
ENSRNOG00000027936	85	10	24	62	25	83	37	10	20	25
ENSRNOG00000016907	4527	3012	2752	3526	1679	1147	1758	376	1032	505
ENSRNOG00000017198	1093	655	341	503	262	182	294	63	180	128
ENSRNOG00000042250	1	5	0	0	1	0	2	0	0	0
ENSRNOG00000027607	0	0	0	0	0	0	0	0	0	0
ENSRNOG00000027288	0	0	0	0	0	0	0	0	0	0
ENSRNOG00000029485	0	0	0	0	0	0	0	0	0	0
ENSRNOG00000034000	0	0	0	0	0	0	0	0	0	0
ENSRNOG00000017519	0	0	0	0	0	0	0	0	0	0
ENSRNOG00000017620	0	0	0	0	0	0	0	0	0	0
ENSRNOG00000042158	0	0	0	0	0	0	0	0	0	0
ENSRNOG00000032940	0	0	0	0	0	0	0	0	0	0
ENSRNOG00000017699	0	1	0	0	0	0	0	0	1	0
ENSRNOG00000044940	0	0	0	0	0	0	0	0	0	0
ENSRNOG00000038101	0	1	0	0	1	0	0	0	0	0
ENSRNOG00000026891	11	6	4	10	4	2	9	1	0	2
ENSRNOG00000051815	0	0	0	0	0	0	0	0	0	0
ENSRNOG00000057645	69	65	30	35	42	19	25	13	31	14
ENSRNOG00000013395	12	1	7	9	4	3	14	0	1	2
ENSRNOG00000013767	799	501	462	574	292	226	377	120	249	160
ENSRNOG00000013847	0	2	1	1	0	2	0	2	0	0
ENSRNOG00000038088	0	0	0	0	0	0	0	0	0	0
ENSRNOG00000014132	112	113	89	107	57	40	40	14	15	26
ENSRNOG00000038087	0	0	0	0	0	0	0	0	0	0
ENSRNOG00000014252	3038	1517	2166	2685	1327	1145	1265	397	849	609
ENSRNOG00000014256	6960	4151	5286	5919	3124	2785	3153	592	1857	1042
ENSRNOG00000014353	4349	2444	1938	2720	1103	934	1197	194	590	352
ENSRNOG00000061526	19	4	4	12	5	6	5	0	7	6
ENSRNOG00000014984	85	47	41	58	17	26	26	11	24	14
ENSRNOG00000015085	779	351	354	631	251	213	288	47	149	111
ENSRNOG00000047435	0	4	0	0	4	3	0	1	0	1
ENSRNOG00000060146	476	174	277	301	149	191	208	45	117	51
ENSRNOG00000008815	2344	1821	1638	1970	812	568	899	153	438	382
ENSRNOG00000015413	1243	979	844	1050	478	325	538	87	292	155
ENSRNOG00000015844	1749	1113	1763	2213	1208	908	1462	110	540	415
ENSRNOG00000015860	40	23	19	16	11	12	17	1	14	6
ENSRNOG00000030127	1463	597	708	1070	511	420	438	82	249	137
ENSRNOG00000035565	2	0	2	2	4	1	1	0	2	4
ENSRNOG00000016362	13	5	3	10	5	6	10	0	5	2
ENSRNOG00000025890	2021	1601	1611	1573	729	594	974	161	462	342
ENSRNOG00000056238	7	6	4	3	4	5	5	2	1	2
ENSRNOG00000016367	27741	19835	20167	18753	10288	9347	11745	2638	5970	4619
ENSRNOG00000059266	274	113	97	262	241	136	170	37	117	94
ENSRNOG00000016603	90	49	67	68	61	39	39	3	25	20
ENSRNOG00000046667	311	102	170	258	82	112	95	84	20	86
ENSRNOG00000017839	1188	784	873	995	517	401	549	74	188	155
ENSRNOG00000016825	634	364	381	457	283	226	247	62	125	111
ENSRNOG00000025350	464	237	116	263	100	100	100	29	54	48
ENSRNOG00000017753	1511	844	892	1126	480	392	553	104	356	172
ENSRNOG00000036303	7	6	3	12	5	6	6	1	2	0
ENSRNOG00000018101	144	50	135	117	97	68	96	11	34	20
ENSRNOG00000016837	1	0	0	0	0	0	0	0	0	0
ENSRNOG00000029745	1	0	1	0	0	0	0	0	0	0
ENSRNOG00000017069	1125	634	517	651	282	237	328	64	185	127
ENSRNOG00000052756	0	0	0	1	0	0	0	0	0	0
ENSRNOG00000060041	0	0	0	8	0	3	1	1	0	0
ENSRNOG00000017448	7	0	5	22	3	17	15	4	2	3
ENSRNOG00000017463	272	157	341	366	266	222	282	61	186	85
ENSRNOG00000017468	2092	1260	1769	2032	1163	852	1309	127	528	371
ENSRNOG00000043378	21	14	24	18	17	16	13	1	20	7
ENSRNOG00000017692	6892	5241	5058	5826	3148	2465	2957	547	1799	1155
ENSRNOG00000049772	96	64	79	75	48	28	69	1	9	17
ENSRNOG00000049605	19	7	7	11	8	3	10	0	4	7
ENSRNOG00000046000	2102	1555	1065	1287	606	471	810	86	412	317
ENSRNOG00000033235	1331	1154	929	1010	643	502	720	159	402	288
ENSRNOG00000018255	14101	10523	9015	12485	5775	3392	5453	950	2435	1684
ENSRNOG00000018402	9	12	9	19	6	7	44	4	3	13
ENSRNOG00000018405	0	0	0	0	0	0	0	0	0	0
ENSRNOG00000018426	3	3	0	1	1	0	2	1	0	3
ENSRNOG00000018454	165	298	102	157	106	187	109	42	112	575
ENSRNOG00000018556	1545	899	1362	1340	524	518	595	102	238	183
ENSRNOG00000018730	11437	8016	7907	8105	3652	3191	3672	585	1347	1545
ENSRNOG00000029399	2055	1112	1570	1480	802	493	633	58	239	148
ENSRNOG00000018953	10857	8922	8292	9424	5303	3612	5529	830	2169	1882
ENSRNOG00000043416	1859	1402	900	1321	571	575	706	58	274	246
ENSRNOG00000031391	2	1	3	6	1	1	3	2	1	1
ENSRNOG00000054552	2	1	0	0	0	2	1	2	0	0
ENSRNOG00000047795	0	0	0	0	0	0	0	0	0	0
ENSRNOG00000043088	1	3	0	1	4	2	0	0	0	0
ENSRNOG00000019202	1438	972	797	675	493	592	588	148	328	305
ENSRNOG00000024630	3495	3046	2857	2392	1329	1220	2033	231	796	734
ENSRNOG00000019260	2	0	0	0	0	0	0	0	0	1
ENSRNOG00000029336	2581	2187	1241	1468	926	784	1068	285	697	465
ENSRNOG00000056832	3	5	3	1	6	4	0	1	2	3
ENSRNOG00000029022	138	185	87	130	51	21	71	11	17	12
ENSRNOG00000032625	619	536	267	397	284	131	283	40	159	100
ENSRNOG00000054609	298	222	141	216	138	127	183	57	94	103
ENSRNOG00000024376	1083	913	616	688	401	288	594	72	162	106
ENSRNOG00000019416	1826	2915	1130	1200	1153	459	865	119	301	324
ENSRNOG00000055608	81	60	50	68	37	34	64	2	16	12
ENSRNOG00000019427	4	0	0	6	0	0	4	0	0	0
ENSRNOG00000019432	0	0	0	0	0	0	0	0	0	0
ENSRNOG00000019440	7695	3728	5398	5305	2315	1659	2182	296	1140	709
ENSRNOG00000019596	1911	1471	1369	1217	688	508	779	83	372	203
ENSRNOG00000024257	9	7	6	7	10	11	1	0	2	2
ENSRNOG00000037931	864	727	533	485	380	373	417	77	253	211
ENSRNOG00000024243	34	30	31	14	17	17	13	3	5	2
ENSRNOG00000019802	77	45	96	95	56	31	58	4	25	19
ENSRNOG00000050032	0	0	0	0	0	0	0	0	0	0
ENSRNOG00000046500	766	532	455	502	280	270	312	87	236	150
ENSRNOG00000019862	0	1	2	0	0	0	0	0	0	0
ENSRNOG00000019915	2516	1481	1282	1648	774	624	973	148	419	297
ENSRNOG00000024065	37	12	13	13	13	28	24	10	7	11
ENSRNOG00000019982	63249	40836	58459	51834	37932	27809	46860	5136	19499	11966
ENSRNOG00000055259	2509	1985	1242	1671	1071	871	982	192	422	500
ENSRNOG00000019999	998	805	806	795	451	307	341	49	149	134
ENSRNOG00000020057	11	5	0	3	2	3	0	0	3	0
ENSRNOG00000033358	0	0	0	0	0	0	0	0	0	0
ENSRNOG00000049821	0	0	0	0	0	0	0	0	0	0
ENSRNOG00000045922	0	0	0	0	0	0	0	0	0	0
ENSRNOG00000049317	0	0	0	0	0	0	0	0	0	0
ENSRNOG00000048783	127	65	117	114	34	29	52	1	13	5
ENSRNOG00000050105	0	0	0	0	0	0	0	0	0	0
ENSRNOG00000030331	0	0	0	0	0	0	0	0	0	0
ENSRNOG00000020098	0	0	0	0	0	0	0	0	0	0
ENSRNOG00000020109	0	0	0	0	0	0	0	0	0	0
ENSRNOG00000037897	0	0	0	0	0	0	0	0	0	0
ENSRNOG00000020125	12	129	5	7	2	26	7	7	6	132
ENSRNOG00000020130	3549	1802	954	1805	1006	1082	1226	356	866	611
ENSRNOG00000020233	1416	805	1004	1394	816	632	751	120	421	304
ENSRNOG00000061682	1	0	0	0	0	0	1	0	0	0
ENSRNOG00000020263	5	5	2	3	6	2	3	0	0	0
ENSRNOG00000059450	0	0	0	0	0	0	0	0	0	0
ENSRNOG00000020310	124	71	39	74	35	31	43	8	11	24
ENSRNOG00000055761	1662	940	947	1179	514	411	638	89	304	229
ENSRNOG00000055650	16	86	11	22	10	17	14	13	12	56
ENSRNOG00000046112	5656	4626	3910	4243	2633	2281	2814	623	1755	1464
ENSRNOG00000057603	0	0	0	0	0	0	0	0	0	0
ENSRNOG00000047526	2410	1948	1171	1517	594	422	651	90	350	309
ENSRNOG00000020417	3606	2421	2192	2801	1232	951	1395	200	644	510
ENSRNOG00000020426	2797	1532	1594	1994	1335	1291	1430	425	835	729
ENSRNOG00000056118	4846	2394	1625	2436	1267	1117	1265	410	894	468
ENSRNOG00000020481	1780	894	1464	1703	1312	1078	1582	258	734	421
ENSRNOG00000043154	9	11	6	19	8	2	6	0	0	0
ENSRNOG00000020489	2	0	0	0	0	0	0	0	0	0
ENSRNOG00000052687	5146	2885	2096	2757	1182	1003	1491	440	915	548
ENSRNOG00000020530	0	0	0	0	0	0	0	0	0	0
ENSRNOG00000020546	171	99	73	93	28	24	33	7	13	19
ENSRNOG00000020538	11	5	4	5	1	0	6	0	2	2
ENSRNOG00000037814	0	3	0	1	0	0	0	0	0	1
ENSRNOG00000020578	11319	14259	3524	5392	4212	2875	4330	869	1359	2604
ENSRNOG00000057198	286	262	83	117	82	53	103	32	81	54
ENSRNOG00000037798	89	59	44	78	26	30	61	9	28	15
ENSRNOG00000020596	3180	2335	2327	2593	1566	924	1732	170	913	561
ENSRNOG00000020606	766	321	590	577	308	230	311	57	140	88
ENSRNOG00000020607	3947	2436	3037	3977	1899	1226	1768	261	831	440
ENSRNOG00000020635	710	360	561	631	321	237	353	57	144	78
ENSRNOG00000021302	0	1	0	0	0	1	0	0	0	1
ENSRNOG00000028753	63	31	38	40	54	36	38	5	27	13
ENSRNOG00000020652	140	53	43	119	51	83	78	16	58	53
ENSRNOG00000020675	2393	1613	1684	1891	965	758	1076	160	482	346
ENSRNOG00000020683	13706	9656	8003	9632	4233	3326	4710	1003	2637	1678
ENSRNOG00000020716	592	252	223	582	206	497	352	140	207	160
ENSRNOG00000041518	0	0	0	0	0	0	0	0	0	0
ENSRNOG00000020743	34	46	18	55	17	14	12	3	5	22
ENSRNOG00000028852	1	0	0	0	1	0	0	1	0	0
ENSRNOG00000059739	0	0	0	0	0	0	0	0	0	0
ENSRNOG00000046375	0	0	0	0	0	0	0	0	0	0
ENSRNOG00000022679	0	0	0	0	0	0	0	0	0	0
ENSRNOG00000049059	0	0	0	0	0	0	0	0	0	0
ENSRNOG00000047176	0	0	0	0	0	0	0	0	0	0
ENSRNOG00000022669	889	426	632	907	365	228	253	28	81	46
ENSRNOG00000046222	0	0	0	0	0	0	0	0	0	0
ENSRNOG00000045673	0	0	0	0	0	0	0	0	0	0
ENSRNOG00000020775	0	0	0	0	0	0	3	0	0	2
ENSRNOG00000033164	0	0	0	0	0	0	0	0	0	0
ENSRNOG00000043320	0	0	0	0	0	0	0	0	0	0
ENSRNOG00000032004	0	0	0	0	0	0	0	0	0	0
ENSRNOG00000050758	38	22	37	23	7	7	15	9	23	11
ENSRNOG00000031529	0	0	0	0	0	0	0	0	0	0
ENSRNOG00000060459	0	0	0	0	0	0	0	0	0	0
ENSRNOG00000020827	0	0	0	0	0	0	0	0	0	0
ENSRNOG00000020817	0	0	0	0	0	0	0	0	0	0
ENSRNOG00000055096	1234	1230	660	992	495	379	766	140	351	501
ENSRNOG00000032805	1342	583	699	751	225	173	412	28	95	90
ENSRNOG00000028891	2739	951	1398	1350	734	490	688	92	336	148
ENSRNOG00000020947	4855	3052	3993	3987	2608	2375	3015	542	1708	1138
ENSRNOG00000001500	1675	1070	1223	1246	808	647	1006	184	522	313
ENSRNOG00000001499	7	14	2	7	2	3	8	0	7	3
ENSRNOG00000001501	1147	768	925	889	533	522	627	126	233	186
ENSRNOG00000037715	261	179	132	158	93	62	78	17	67	24
ENSRNOG00000041608	34	17	13	35	16	15	23	4	5	3
ENSRNOG00000013945	5958	4811	4341	4112	2425	2208	3111	578	2042	1433
ENSRNOG00000020848	1139	665	686	952	478	453	515	83	223	191
ENSRNOG00000020867	58	3	25	47	15	45	19	7	22	10
ENSRNOG00000061318	0	0	0	0	0	0	0	0	0	0
ENSRNOG00000020871	475	120	112	370	84	282	182	95	133	116
ENSRNOG00000020882	1240	806	984	971	541	443	743	93	348	199
ENSRNOG00000055371	17	14	4	14	4	5	3	1	4	2
ENSRNOG00000024410	830	410	471	519	370	269	308	62	165	88
ENSRNOG00000037690	1523	1101	1215	1143	565	468	819	119	528	349
ENSRNOG00000024363	2642	2103	2415	2370	1569	1314	1886	208	936	592
ENSRNOG00000018369	412	255	219	207	95	66	149	11	69	31
ENSRNOG00000020835	75	50	34	31	18	12	24	2	15	7
ENSRNOG00000018390	3318	2311	2130	2612	1392	997	1427	322	680	523
ENSRNOG00000018408	737	473	312	460	194	178	248	31	115	111
ENSRNOG00000018677	2771	1908	1962	2144	1121	940	1329	159	666	530
ENSRNOG00000018850	0	0	0	0	0	0	0	0	0	0
ENSRNOG00000023521	506	301	362	368	230	249	294	67	121	132
ENSRNOG00000055158	0	0	0	0	0	0	0	0	0	0
ENSRNOG00000046338	325	213	171	215	180	95	195	42	124	86
ENSRNOG00000037673	396	118	317	433	95	133	214	12	75	65
ENSRNOG00000018885	62	37	51	62	58	30	60	13	24	24
ENSRNOG00000049295	0	0	0	1	1	0	0	0	0	0
ENSRNOG00000045741	20	30	13	13	21	8	28	11	23	12
ENSRNOG00000050995	161	124	88	64	86	77	99	42	79	51
ENSRNOG00000048765	29	20	13	12	10	13	16	2	6	9
ENSRNOG00000029805	534	481	273	352	279	173	391	75	206	170
ENSRNOG00000018928	484	541	288	510	287	254	679	115	346	351
ENSRNOG00000048489	0	0	0	0	0	0	0	0	0	0
ENSRNOG00000054614	0	0	0	0	0	0	0	0	0	0
ENSRNOG00000058145	11	9	17	31	45	35	25	51	51	32
ENSRNOG00000054568	0	0	0	0	0	0	0	0	0	0
ENSRNOG00000054618	0	0	0	0	0	0	0	0	0	0
ENSRNOG00000018936	374	341	273	325	279	210	431	95	240	206
ENSRNOG00000053366	114	168	46	85	72	291	212	43	113	143
ENSRNOG00000056883	0	0	0	0	0	0	0	0	0	0
ENSRNOG00000060634	0	0	1	3	3	2	1	0	0	0
ENSRNOG00000018994	5764	4545	4695	4885	3155	2409	3376	571	1380	1326
ENSRNOG00000059438	0	0	0	0	0	0	2	0	0	0
ENSRNOG00000019129	328939	176820	147636	270342	223409	257205	278314	99741	278507	55645
ENSRNOG00000061255	3	10	2	0	3	2	7	2	4	1
ENSRNOG00000042899	256	175	178	1152	106	85	1028	21	56	58
ENSRNOG00000019229	387	123	213	253	109	90	123	34	65	41
ENSRNOG00000019254	1022	707	587	757	411	264	480	35	264	124
ENSRNOG00000047901	0	1	0	2	0	0	0	0	0	1
ENSRNOG00000019883	6340	3755	4208	4309	2227	1869	2464	375	1346	708
ENSRNOG00000055129	3	2	9	0	1	1	3	1	5	0
ENSRNOG00000054506	0	0	0	0	1	0	0	0	0	3
ENSRNOG00000019879	23	6	2	11	5	2	6	1	0	4
ENSRNOG00000026584	0	0	0	0	0	0	0	0	0	0
ENSRNOG00000056251	0	0	0	0	0	0	0	0	0	0
ENSRNOG00000019869	54	31	23	31	8	15	7	4	11	4
ENSRNOG00000019838	2645	2682	2231	2049	3148	3276	3698	1746	2404	2796
ENSRNOG00000019831	5009	3493	2925	3445	1807	1477	1841	428	850	654
ENSRNOG00000019746	1833	1256	856	1052	652	430	751	109	341	249
ENSRNOG00000019702	786	484	657	741	482	345	528	72	207	189
ENSRNOG00000058388	5785	5424	3402	3311	1970	1680	2227	453	1431	1142
ENSRNOG00000030266	2942	2093	1080	1178	673	688	845	156	302	441
ENSRNOG00000019578	8896	4715	7727	8354	6942	4833	7825	889	3817	3092
ENSRNOG00000055387	0	0	0	0	0	0	0	0	0	0
ENSRNOG00000062179	0	0	2	0	0	0	0	0	0	0
ENSRNOG00000062225	1	0	1	1	0	0	0	0	0	0
ENSRNOG00000032034	10579	8482	6262	7705	3687	2449	3656	522	1654	1228
ENSRNOG00000037638	1200	705	1023	1201	706	547	749	169	345	255
ENSRNOG00000019338	3	2	0	1	0	0	1	0	0	1
ENSRNOG00000051208	0	0	0	0	0	0	0	0	0	0
ENSRNOG00000045545	13	7	11	27	6	7	9	0	6	1
ENSRNOG00000019310	1	3	1	3	1	2	2	1	0	0
ENSRNOG00000056831	0	0	0	2	0	0	1	0	0	0
ENSRNOG00000043056	0	0	0	0	0	0	0	0	0	0
ENSRNOG00000011191	0	0	0	0	0	0	0	0	0	0
ENSRNOG00000048014	0	0	0	0	0	0	0	0	0	0
ENSRNOG00000034119	0	0	0	0	0	0	0	0	0	0
ENSRNOG00000048251	0	0	0	0	0	0	0	0	0	0
ENSRNOG00000045921	0	0	0	0	0	0	0	0	0	0
ENSRNOG00000033775	0	0	0	0	0	0	0	0	0	0
ENSRNOG00000031073	0	0	0	0	0	0	0	0	0	0
ENSRNOG00000058623	0	0	0	0	0	0	0	0	0	0
ENSRNOG00000055006	0	0	0	0	0	0	0	0	0	0
ENSRNOG00000055681	1	0	0	0	0	0	0	0	0	0
ENSRNOG00000050453	5	6	6	13	2	6	4	0	0	1
ENSRNOG00000019942	2	2	1	11	0	2	1	0	0	0
ENSRNOG00000019949	1681	1161	1289	1490	867	634	1032	135	402	300
ENSRNOG00000019962	802	463	597	595	349	278	400	78	174	95
ENSRNOG00000046971	11	15	5	2	0	3	8	0	4	1
ENSRNOG00000020063	1773	1701	1194	1623	702	506	801	161	317	360
ENSRNOG00000020102	4020	2642	2105	2744	1376	1022	1689	250	760	629
ENSRNOG00000025354	120	107	97	115	73	80	83	5	40	48
ENSRNOG00000020235	10538	6794	6151	7906	4245	3287	4899	1055	2260	1512
ENSRNOG00000020308	14554	10007	11003	12845	10003	6262	10635	1347	3674	4274
ENSRNOG00000020338	196461	174332	182627	196040	142917	92794	151051	30828	81196	68390
ENSRNOG00000020380	0	0	0	0	1	1	0	0	0	0
ENSRNOG00000020389	7	7	3	9	0	6	7	0	1	2
ENSRNOG00000020433	50065	35150	26837	37714	21735	20247	19441	6110	11055	6919
ENSRNOG00000047624	0	0	0	0	0	0	0	0	0	0
ENSRNOG00000020598	141	96	43	72	16	21	39	10	40	18
ENSRNOG00000020616	2	1	0	0	0	0	0	0	0	0
ENSRNOG00000020628	0	0	0	0	0	0	0	0	0	0
ENSRNOG00000020636	71158	59852	77359	64842	37972	24372	35569	5301	16046	12583
ENSRNOG00000020676	299	187	151	226	156	139	129	25	69	63
ENSRNOG00000020687	2	4	1	0	2	7	2	0	2	1
ENSRNOG00000020703	14597	7283	5109	7169	3581	3640	4126	1074	2743	1525
ENSRNOG00000057222	0	0	0	0	2	0	0	0	1	0
ENSRNOG00000055519	0	0	0	1	0	0	0	0	0	0
ENSRNOG00000045327	0	0	0	0	0	0	0	0	0	0
ENSRNOG00000029043	3519	2714	1786	2318	1299	957	1698	283	831	810
ENSRNOG00000051494	0	0	0	0	0	0	0	0	0	0
ENSRNOG00000048116	0	0	0	0	0	0	0	0	0	0
ENSRNOG00000020774	0	0	0	0	0	0	0	0	1	0
ENSRNOG00000046937	0	0	0	0	0	0	0	0	0	0
ENSRNOG00000020495	5500	3210	4665	5531	3185	1968	3203	284	1215	1175
ENSRNOG00000056770	49	40	20	37	7	11	19	1	12	8
ENSRNOG00000020505	112	295	69	121	39	93	45	13	68	157
ENSRNOG00000020557	1229	460	477	562	258	247	180	88	294	61
ENSRNOG00000033744	48	28	11	39	16	44	26	6	24	21
ENSRNOG00000024036	2611	2142	1583	1961	898	691	1217	135	469	413
ENSRNOG00000051915	331	234	136	178	119	71	107	17	51	50
ENSRNOG00000023931	256	164	93	140	71	47	81	5	31	30
ENSRNOG00000037580	7360	5906	6362	7851	5785	4121	6377	1164	2494	2594
ENSRNOG00000060693	410	331	176	245	136	137	154	50	77	86
ENSRNOG00000049868	0	0	0	0	0	0	0	0	0	0
ENSRNOG00000055286	0	0	0	0	0	0	0	0	0	0
ENSRNOG00000056651	0	0	0	0	0	0	0	0	0	0
ENSRNOG00000046305	0	0	0	0	0	0	0	0	0	0
ENSRNOG00000048894	0	0	0	0	0	0	0	0	0	0
ENSRNOG00000055119	0	0	0	0	0	0	0	0	0	0
ENSRNOG00000046652	0	0	0	0	0	0	0	0	0	0
ENSRNOG00000030932	10	5	2	5	7	1	4	0	2	3
ENSRNOG00000052023	0	0	0	0	0	0	0	0	0	0
ENSRNOG00000055611	0	0	0	0	0	0	0	0	0	0
ENSRNOG00000048138	8	10	5	14	5	7	10	1	1	3
ENSRNOG00000052127	0	0	0	0	0	0	0	0	0	0
ENSRNOG00000046867	0	0	0	0	0	0	0	0	0	0
ENSRNOG00000020762	70	74	47	69	45	57	58	14	51	27
ENSRNOG00000056062	0	0	0	0	0	0	0	0	0	0
ENSRNOG00000037556	0	0	0	0	0	0	0	0	0	0
ENSRNOG00000047627	0	0	0	0	0	0	0	0	0	0
ENSRNOG00000020777	15	9	6	22	1	22	11	3	4	4
ENSRNOG00000054776	0	3	4	1	1	0	0	0	0	2
ENSRNOG00000047364	0	1	0	0	0	0	0	0	1	1
ENSRNOG00000056429	0	1	0	0	0	0	0	0	0	0
ENSRNOG00000048194	0	0	0	0	0	0	0	0	0	0
ENSRNOG00000056353	0	0	0	0	0	0	0	0	0	0
ENSRNOG00000045655	0	0	0	0	0	0	0	0	0	0
ENSRNOG00000020799	0	0	0	0	0	0	0	0	0	0
ENSRNOG00000047959	0	0	0	0	0	0	0	0	0	0
ENSRNOG00000020807	23	20	10	12	10	12	13	0	8	5
ENSRNOG00000020821	0	0	0	0	0	0	0	0	0	0
ENSRNOG00000025216	0	0	0	0	0	0	0	0	0	0
ENSRNOG00000052697	0	0	0	0	0	0	0	0	0	0
ENSRNOG00000049277	0	0	0	0	0	0	0	0	0	0
ENSRNOG00000047045	0	0	0	0	0	0	0	0	0	0
ENSRNOG00000048447	0	0	0	0	0	0	0	0	0	0
ENSRNOG00000020839	3	1	5	6	0	1	1	4	3	3
ENSRNOG00000057115	1	0	0	0	0	1	0	0	0	0
ENSRNOG00000048484	1	0	0	0	0	0	0	0	0	0
ENSRNOG00000020845	253	164	126	261	167	293	216	63	199	162
ENSRNOG00000020849	9	13	3	20	7	11	7	1	14	16
ENSRNOG00000025111	220	162	97	133	95	84	120	17	54	51
ENSRNOG00000020851	485	587	404	579	248	172	275	29	140	104
ENSRNOG00000020864	1	2	1	3	0	3	2	0	0	0
ENSRNOG00000020873	1	1	1	0	1	0	1	1	0	5
ENSRNOG00000057578	0	0	0	0	0	0	0	0	0	0
ENSRNOG00000061774	0	0	0	0	0	0	0	0	0	0
ENSRNOG00000024677	59	29	23	37	26	14	37	3	15	11
ENSRNOG00000024625	771	451	219	365	215	173	245	77	128	96
ENSRNOG00000060188	6	8	8	4	7	8	6	3	7	7
ENSRNOG00000020922	342	246	176	263	136	87	128	29	46	50
ENSRNOG00000020929	1045	791	791	870	552	354	623	55	234	259
ENSRNOG00000020941	5173	4891	4885	5664	4040	3059	4807	1060	2768	2807
ENSRNOG00000024497	693	529	670	603	443	318	514	66	286	275
ENSRNOG00000020957	59	20	15	36	21	9	20	1	6	12
ENSRNOG00000055525	4420	2526	1484	1987	918	879	1215	286	828	502
ENSRNOG00000050364	1	2	3	3	6	10	3	3	3	7
ENSRNOG00000042465	7	11	3	3	2	2	2	0	5	6
ENSRNOG00000024331	26	27	10	9	5	4	15	1	2	8
ENSRNOG00000024309	1949	1353	1869	2040	1571	983	1824	236	807	903
ENSRNOG00000024288	0	0	0	0	0	0	0	0	0	0
ENSRNOG00000024278	4108	2899	3334	3568	1655	1217	1783	212	713	510
ENSRNOG00000024266	449	278	256	280	175	121	270	38	122	80
ENSRNOG00000046724	0	0	0	0	0	0	0	0	0	0
ENSRNOG00000037485	0	0	0	0	0	0	0	0	0	0
ENSRNOG00000020985	1	0	0	0	1	1	0	0	0	0
ENSRNOG00000021006	1779	917	1369	1526	753	515	891	81	323	231
ENSRNOG00000021009	7	5	1	5	0	3	3	0	2	7
ENSRNOG00000021015	139	130	54	90	53	29	52	11	23	16
ENSRNOG00000055934	0	0	0	0	0	0	0	0	1	0
ENSRNOG00000062262	0	0	0	0	0	0	0	0	0	0
ENSRNOG00000002340	0	0	1	0	1	1	0	0	0	0
ENSRNOG00000021021	567	334	311	517	215	135	190	26	122	40
ENSRNOG00000037467	73	66	85	47	38	19	42	6	10	12
ENSRNOG00000024009	13	2	5	2	2	1	7	2	2	0
ENSRNOG00000024000	94	528	26	61	33	104	49	15	32	227
ENSRNOG00000021023	11	7	6	8	3	5	7	1	2	2
ENSRNOG00000021029	2	6	0	0	1	0	4	0	3	2
ENSRNOG00000053725	1776	1382	1146	1254	616	556	835	150	431	394
ENSRNOG00000021053	25054	18510	20196	20851	10336	7299	10234	1612	4584	3152
ENSRNOG00000021060	16	7	6	7	9	4	7	2	2	3
ENSRNOG00000021062	122	161	41	82	56	76	75	8	38	110
ENSRNOG00000021067	5	0	1	1	0	0	0	1	0	0
ENSRNOG00000021079	19	3	4	14	3	14	9	3	10	9
ENSRNOG00000021087	4	1	4	1	2	3	1	0	1	0
ENSRNOG00000021095	4938	2820	3363	3277	2789	1615	2650	181	875	726
ENSRNOG00000021097	130	145	76	160	52	53	78	7	38	17
ENSRNOG00000021102	3	9	4	8	0	11	5	1	2	9
ENSRNOG00000056095	0	0	0	0	0	0	0	0	0	0
ENSRNOG00000021106	1609	944	702	1179	490	468	597	68	292	297
ENSRNOG00000055794	4	0	1	2	0	1	0	0	0	1
ENSRNOG00000028984	50	33	35	19	11	7	15	5	9	10
ENSRNOG00000061315	4	1	1	0	1	3	3	0	1	0
ENSRNOG00000023367	0	0	0	0	0	0	3	0	0	0
ENSRNOG00000023314	0	0	0	0	0	0	0	0	0	0
ENSRNOG00000030828	0	0	0	0	0	0	0	0	0	0
ENSRNOG00000037415	2	1	0	2	0	0	1	0	2	1
ENSRNOG00000023296	99	51	75	55	59	57	86	5	28	31
ENSRNOG00000061556	1	0	1	4	2	2	1	0	0	0
ENSRNOG00000021113	633	426	332	502	279	225	267	47	133	122
ENSRNOG00000021119	480	409	351	379	232	178	265	40	136	94
ENSRNOG00000023150	31527	24741	22045	26162	13197	8376	12959	1618	5934	3883
ENSRNOG00000021129	2420	1835	1327	1465	720	618	959	130	464	468
ENSRNOG00000051350	9	3	3	2	1	1	3	0	5	1
ENSRNOG00000051284	18	20	5	3	4	1	6	1	5	3
ENSRNOG00000021133	5699	5062	2594	3165	2133	1662	2245	597	1318	1100
ENSRNOG00000060969	0	0	0	0	0	0	0	0	0	0
ENSRNOG00000021137	114	36	82	67	20	16	30	8	9	13
ENSRNOG00000022919	85	100	26	106	67	29	92	9	41	17
ENSRNOG00000032733	0	0	0	0	0	0	0	0	0	0
ENSRNOG00000060091	0	0	0	0	0	0	0	0	0	0
ENSRNOG00000059099	0	0	0	0	0	0	0	0	0	0
ENSRNOG00000052945	505	571	297	644	261	138	345	50	161	122
ENSRNOG00000056960	0	0	0	0	0	0	0	0	0	0
ENSRNOG00000053019	0	0	0	0	0	0	0	0	0	0
ENSRNOG00000060312	0	0	0	0	0	0	0	0	0	0
ENSRNOG00000050148	0	0	0	0	0	0	0	0	0	0
ENSRNOG00000037541	0	0	0	0	0	0	0	0	0	0
ENSRNOG00000020830	20	16	4	11	5	4	9	1	7	1
ENSRNOG00000047943	0	0	0	0	0	0	0	0	0	0
ENSRNOG00000055219	0	0	0	0	0	0	0	0	0	0
ENSRNOG00000050104	0	0	0	0	0	0	0	0	0	0
ENSRNOG00000049708	0	0	0	0	0	0	0	0	0	0
ENSRNOG00000024880	0	0	0	0	0	0	0	0	0	0
ENSRNOG00000050560	0	0	0	0	0	0	0	0	0	0
ENSRNOG00000020781	0	0	0	0	0	0	0	0	0	0
ENSRNOG00000045747	0	0	0	0	0	0	0	0	0	0
ENSRNOG00000050015	0	0	0	0	1	0	0	0	0	0
ENSRNOG00000048407	0	0	0	0	0	0	0	0	0	0
ENSRNOG00000013250	0	0	0	0	0	0	0	0	0	0
ENSRNOG00000021144	15928	13619	8371	9184	7011	5273	7528	1641	3704	3716
ENSRNOG00000010918	6306	4972	3945	4515	3602	2830	2916	528	1109	1794
ENSRNOG00000010938	0	0	0	0	0	0	0	0	0	0
ENSRNOG00000011451	15	10	13	18	10	14	16	5	7	5
ENSRNOG00000056667	0	0	0	0	0	0	0	0	0	0
ENSRNOG00000037393	0	0	0	0	0	0	0	0	0	0
ENSRNOG00000011584	1582	1422	799	941	551	406	665	146	372	293
ENSRNOG00000032232	11	10	14	4	15	11	12	9	17	6
ENSRNOG00000011885	13069	11671	7134	9283	5357	4554	5961	1154	3145	2888
ENSRNOG00000022393	232	175	166	221	178	140	242	60	186	89
ENSRNOG00000012140	1406	816	930	1047	583	372	680	136	374	152
ENSRNOG00000012344	73	13	38	46	12	13	51	2	17	4
ENSRNOG00000012719	2	3	2	0	2	0	0	0	2	0
ENSRNOG00000037380	4	8	15	11	1	6	1	0	6	2
ENSRNOG00000059386	1353	961	1505	1633	558	438	995	186	520	282
ENSRNOG00000012877	238	185	213	289	89	99	228	72	161	53
ENSRNOG00000052814	3863	2859	2571	2986	1615	1207	1850	402	1035	674
ENSRNOG00000050827	0	0	0	0	0	0	0	0	0	0
ENSRNOG00000021573	2777	1957	1177	1556	826	698	902	307	654	401
ENSRNOG00000013565	1784	1176	837	953	560	345	628	97	306	259
ENSRNOG00000057350	268	223	124	186	117	65	117	28	75	53
ENSRNOG00000057563	0	0	0	0	0	0	0	0	0	0
ENSRNOG00000052011	0	0	0	0	0	0	0	0	0	0
ENSRNOG00000059068	0	0	0	0	0	0	0	0	0	0
ENSRNOG00000013938	61	9	13	34	5	42	26	21	18	17
ENSRNOG00000054448	0	0	0	0	0	0	0	0	0	0
ENSRNOG00000060688	0	0	0	0	0	0	0	0	0	0
ENSRNOG00000040273	4	1	4	7	15	6	5	0	1	5
ENSRNOG00000053072	0	0	0	0	0	0	0	0	0	0
ENSRNOG00000014163	29	7	1	34	5	7	14	2	2	3
ENSRNOG00000054000	0	0	0	0	0	0	0	0	0	0
ENSRNOG00000055070	3	0	0	1	1	2	0	0	0	0
ENSRNOG00000055997	0	0	0	0	0	0	0	0	0	0
ENSRNOG00000014463	3283	1794	2330	2446	1266	1167	1328	334	717	1013
ENSRNOG00000055333	0	0	0	0	0	0	0	0	0	0
ENSRNOG00000014786	172	149	124	137	62	89	95	35	31	27
ENSRNOG00000056351	0	0	0	0	0	0	0	0	0	0
ENSRNOG00000014966	1363	1047	1114	1161	533	460	677	91	333	209
ENSRNOG00000052041	0	1	0	0	3	1	1	1	0	0
ENSRNOG00000027724	837	476	765	800	358	293	450	49	252	163
ENSRNOG00000027646	1127	1011	791	951	843	638	1192	417	809	748
ENSRNOG00000051237	15	26	5	9	11	2	10	2	7	5
ENSRNOG00000046335	0	0	0	0	0	0	0	0	0	0
ENSRNOG00000032204	1	0	0	0	0	0	0	0	1	0
ENSRNOG00000027370	0	0	0	0	0	0	0	0	0	0
ENSRNOG00000054492	0	0	0	0	0	0	0	0	0	0
ENSRNOG00000015168	4	3	1	0	2	3	0	0	0	2
ENSRNOG00000059938	50	47	35	45	44	29	55	16	39	15
ENSRNOG00000061879	2	4	2	1	1	2	4	1	2	1
ENSRNOG00000052237	59	32	46	43	10	10	13	1	3	27
ENSRNOG00000054364	0	0	0	0	0	0	0	0	0	0
ENSRNOG00000037364	0	0	0	1	3	1	2	0	0	0
ENSRNOG00000053564	0	0	0	0	0	0	0	0	0	0
ENSRNOG00000058448	0	0	0	0	0	0	0	0	0	0
ENSRNOG00000037366	0	0	0	0	0	0	0	0	0	0
ENSRNOG00000055248	0	0	0	1	1	0	0	0	0	0
ENSRNOG00000059987	0	0	0	0	0	0	0	0	0	0
ENSRNOG00000049816	0	0	0	0	0	0	0	0	0	0
ENSRNOG00000053427	0	0	0	0	0	0	0	0	0	0
ENSRNOG00000058280	0	0	0	0	0	0	0	0	0	0
ENSRNOG00000060881	0	0	0	0	0	0	0	0	0	0
ENSRNOG00000017456	0	3	0	0	0	0	0	0	0	0
ENSRNOG00000027112	0	0	0	0	0	0	0	0	0	0
ENSRNOG00000027102	0	0	0	0	0	0	0	0	0	0
ENSRNOG00000014455	0	1	0	0	3	0	2	0	1	0
ENSRNOG00000037360	5	6	4	4	2	1	1	2	1	0
ENSRNOG00000014380	890	738	547	778	747	620	937	393	723	612
ENSRNOG00000043707	0	0	0	0	0	0	0	0	0	0
ENSRNOG00000037331	65	24	16	37	20	41	49	9	30	25
ENSRNOG00000059992	3	0	1	0	0	0	0	0	0	0
ENSRNOG00000032990	1	0	0	1	0	0	1	0	0	0
ENSRNOG00000017918	1	0	0	2	0	1	1	0	0	0
ENSRNOG00000023411	3236	2002	2989	611	1683	878	323	45	469	309
ENSRNOG00000017851	9684	7287	8510	9592	8199	5845	9491	1184	3779	3768
ENSRNOG00000060684	25	8	7	17	14	11	26	13	7	17
ENSRNOG00000037333	0	1	0	4	0	1	1	0	0	0
ENSRNOG00000017749	9	5	14	18	33	12	4	2	6	8
ENSRNOG00000017681	0	0	0	0	0	0	0	0	0	0
ENSRNOG00000037339	6	197	3	2	0	26	1	7	1	150
ENSRNOG00000021474	231	173	239	130	105	57	132	22	32	54
ENSRNOG00000024056	6038	5472	2527	4537	3224	2332	4754	1607	3386	3285
ENSRNOG00000037348	102	102	18	72	14	15	67	4	31	20
ENSRNOG00000056570	0	0	0	0	0	0	0	0	0	0
ENSRNOG00000052529	0	0	0	0	0	0	0	0	0	0
ENSRNOG00000053135	0	0	0	0	0	0	0	0	0	0
ENSRNOG00000043280	0	0	0	2	5	2	1	3	0	1
ENSRNOG00000047662	0	4	2	1	3	0	1	0	0	2
ENSRNOG00000046670	0	0	2	0	0	0	0	0	0	0
ENSRNOG00000049279	0	0	0	0	0	0	0	0	0	0
ENSRNOG00000046267	0	0	0	0	0	0	0	0	0	0
ENSRNOG00000049445	0	0	0	0	0	0	0	0	0	0
ENSRNOG00000049637	0	0	0	0	0	0	0	0	0	0
ENSRNOG00000045902	0	0	0	0	0	0	0	0	0	0
ENSRNOG00000023233	388	240	166	330	131	144	184	46	123	70
ENSRNOG00000033729	1158	852	634	899	854	538	950	265	641	634
ENSRNOG00000030160	171	149	85	95	105	84	88	12	51	49
ENSRNOG00000022701	3142	2533	1956	2284	1773	1588	2635	641	2043	1381
ENSRNOG00000022640	12	10	10	4	16	7	5	0	6	2
ENSRNOG00000018334	864	454	577	709	322	260	384	59	167	106
ENSRNOG00000033706	0	0	0	0	0	0	0	0	0	0
ENSRNOG00000030089	0	0	1	0	0	0	0	0	3	0
ENSRNOG00000022353	0	1	0	0	0	0	0	0	0	0
ENSRNOG00000034012	0	0	0	0	0	0	0	0	0	0
ENSRNOG00000018742	0	0	0	0	0	0	0	0	0	0
ENSRNOG00000030281	0	0	0	0	0	0	5	0	0	0
ENSRNOG00000022313	1	0	0	1	1	0	0	0	0	0
ENSRNOG00000018580	342	195	439	193	253	126	128	12	89	67
ENSRNOG00000018664	2	2	0	1	3	0	2	0	0	0
ENSRNOG00000031927	0	0	0	0	0	0	0	0	0	0
ENSRNOG00000018831	0	0	0	0	0	0	0	0	0	0
ENSRNOG00000018864	0	0	0	0	0	0	0	0	0	0
ENSRNOG00000049860	0	0	0	0	0	0	0	0	0	0
ENSRNOG00000055072	0	0	0	0	0	0	0	0	0	0
ENSRNOG00000055194	0	0	0	0	0	0	0	0	0	0
ENSRNOG00000046297	0	0	0	0	0	0	0	0	0	0
ENSRNOG00000050893	0	0	0	0	0	0	0	0	0	0
ENSRNOG00000048630	0	0	1	0	0	0	0	0	0	0
ENSRNOG00000029237	1	6	4	2	0	3	1	1	2	1
ENSRNOG00000048901	0	0	0	0	0	0	0	0	0	0
ENSRNOG00000045980	0	0	0	0	0	0	0	0	0	0
ENSRNOG00000032857	11939	9270	13032	18214	7933	5801	10554	1332	4633	5461
ENSRNOG00000033414	0	2	2	1	5	1	5	0	4	1
ENSRNOG00000054979	0	0	0	0	0	0	0	0	0	0
ENSRNOG00000033805	0	0	0	0	0	0	0	0	0	0
ENSRNOG00000032170	1	0	1	3	0	1	1	1	3	2
ENSRNOG00000057303	0	0	0	0	0	0	0	0	0	0
ENSRNOG00000057316	46	19	8	26	24	17	24	8	10	11
ENSRNOG00000053819	12	6	3	8	1	6	7	4	4	9
ENSRNOG00000019132	1096	559	474	621	382	336	403	87	207	220
ENSRNOG00000060695	28	7	19	20	27	32	35	4	11	9
ENSRNOG00000054326	26	13	10	14	16	20	27	3	7	7
ENSRNOG00000021659	41	22	16	15	2	12	21	0	3	3
ENSRNOG00000019138	168	114	85	99	58	43	78	12	40	32
ENSRNOG00000019207	171	104	51	52	47	31	64	5	18	19
ENSRNOG00000062061	21	11	8	4	4	5	15	0	5	1
ENSRNOG00000037298	1	1	0	1	1	2	4	0	0	0
ENSRNOG00000019318	158	136	40	68	58	34	59	4	16	15
ENSRNOG00000019418	3	2	0	2	0	6	0	1	1	0
ENSRNOG00000019424	0	0	0	0	0	0	0	0	0	0
ENSRNOG00000019442	699	400	617	619	384	332	470	90	228	158
ENSRNOG00000019532	3459	2253	3147	3335	1397	1115	1624	227	724	518
ENSRNOG00000031739	39	20	24	40	16	13	21	3	12	11
ENSRNOG00000019627	10	8	5	2	1	5	3	0	2	3
ENSRNOG00000019660	1251	1680	891	857	468	534	565	79	344	570
ENSRNOG00000019681	658	514	421	470	267	283	300	92	126	115
ENSRNOG00000019812	6566	4872	5317	6242	3638	2869	3725	555	1728	1324
ENSRNOG00000019854	116	171	77	70	51	56	81	17	41	73
ENSRNOG00000019959	3	3	3	5	7	4	1	1	1	0
ENSRNOG00000020014	147705	109079	62819	80989	44417	37733	52423	11900	31317	17099
ENSRNOG00000049382	0	0	0	0	0	0	0	0	0	0
ENSRNOG00000050880	0	0	0	0	0	0	0	0	0	0
ENSRNOG00000047254	0	0	0	0	0	0	0	0	0	0
ENSRNOG00000026572	167	252	92	173	68	21	81	7	34	15
ENSRNOG00000026517	11228	8159	6365	7360	4065	2824	4846	450	1985	1248
ENSRNOG00000020060	501	345	427	370	230	230	284	69	130	126
ENSRNOG00000048733	2346	1411	1587	1843	933	725	1016	139	351	381
ENSRNOG00000020148	68	125	24	37	12	22	16	3	25	34
ENSRNOG00000020191	1841	1273	1106	1444	648	484	732	94	405	280
ENSRNOG00000020289	1586	921	1208	1397	762	717	946	194	521	302
ENSRNOG00000020318	2277	1982	1648	2305	1170	844	1062	188	439	390
ENSRNOG00000020358	2622	1326	1973	2445	1320	1058	1357	277	726	340
ENSRNOG00000020363	2654	1320	1366	1958	825	642	858	103	413	301
ENSRNOG00000053084	356	231	205	272	201	110	185	32	53	60
ENSRNOG00000026243	3475	2352	2114	2420	1144	917	1255	232	607	404
ENSRNOG00000020443	304	213	130	210	133	93	169	17	98	77
ENSRNOG00000026163	117	105	69	92	66	30	40	10	26	23
ENSRNOG00000026109	235	160	155	181	99	107	130	23	69	58
ENSRNOG00000020486	586	422	521	527	274	215	353	52	160	90
ENSRNOG00000043388	9172	6721	4361	5929	3297	2216	4294	446	1839	1656
ENSRNOG00000056946	4681	2887	2326	2971	1227	1031	1418	290	911	512
ENSRNOG00000037247	1295	969	690	887	655	463	623	148	306	232
ENSRNOG00000059408	1053	514	291	433	187	198	190	59	137	106
ENSRNOG00000020517	2109	1848	1554	1969	892	633	913	146	388	340
ENSRNOG00000020543	2646	1938	2368	2589	1748	1130	1836	234	850	684
ENSRNOG00000043007	314	196	54	141	66	78	80	22	41	61
ENSRNOG00000020583	15395	10323	10129	14653	9044	4978	7171	1032	1805	3025
ENSRNOG00000035560	0	0	1	0	0	2	0	0	0	2
ENSRNOG00000020595	23157	14017	20583	22691	16566	11031	17773	2464	8308	7650
ENSRNOG00000052300	53	41	19	31	34	16	40	5	18	12
ENSRNOG00000062298	3012	1764	2465	2575	1965	1321	2274	340	1313	859
ENSRNOG00000020618	3	1	2	4	0	1	3	0	1	0
ENSRNOG00000060031	0	0	0	0	0	0	0	0	0	0
ENSRNOG00000060311	0	0	0	0	0	0	0	0	0	0
ENSRNOG00000053764	0	0	0	0	0	0	0	0	0	0
ENSRNOG00000055560	0	0	0	0	0	0	0	0	0	0
ENSRNOG00000056212	186	155	101	113	67	39	65	12	26	39
ENSRNOG00000020623	4748	3266	3788	4427	2488	2033	2786	627	1386	834
ENSRNOG00000020634	834	565	572	653	460	348	482	112	254	182
ENSRNOG00000020650	0	2	0	0	0	2	0	0	0	0
ENSRNOG00000047401	0	0	0	0	0	0	0	0	0	0
ENSRNOG00000020681	0	0	0	0	0	0	0	0	0	0
ENSRNOG00000025378	3	0	3	3	1	3	0	0	1	0
ENSRNOG00000020686	0	0	0	0	0	0	0	0	0	0
ENSRNOG00000020695	91	33	69	49	35	8	37	3	17	2
ENSRNOG00000020699	35	172	11	21	18	31	16	3	17	136
ENSRNOG00000025220	3	5	3	4	0	5	0	0	0	2
ENSRNOG00000037219	3	0	1	0	0	0	0	0	0	0
ENSRNOG00000020714	10527	6385	5369	6930	3803	3172	4338	960	2672	1226
ENSRNOG00000020719	81	33	33	36	26	20	25	6	14	5
ENSRNOG00000020731	437	257	133	225	157	95	184	26	49	29
ENSRNOG00000020746	39	23	15	22	23	5	20	1	5	7
ENSRNOG00000020763	14686	9695	4208	8327	3382	2294	4854	677	2781	2143
ENSRNOG00000020779	92	55	38	47	27	13	12	2	23	7
ENSRNOG00000020783	69	50	62	36	50	24	59	5	7	8
ENSRNOG00000047040	12	15	4	2	0	3	4	1	0	4
ENSRNOG00000020793	2056	1262	1474	1674	954	649	968	139	385	299
ENSRNOG00000020812	3872	2675	2608	2749	1262	977	1311	215	523	359
ENSRNOG00000036301	0	0	0	0	0	0	0	0	0	0
ENSRNOG00000020843	4878	4174	3555	3876	2311	1685	2202	136	807	858
ENSRNOG00000057558	0	0	1	0	0	1	0	0	0	0
ENSRNOG00000020876	1280	1108	949	1173	721	450	659	100	299	317
ENSRNOG00000020883	392	371	178	239	146	179	210	78	134	71
ENSRNOG00000020927	4	2	2	2	0	1	2	0	0	0
ENSRNOG00000020889	18903	12672	10374	11102	5152	4061	4947	967	2584	1746
ENSRNOG00000020938	3432	3359	2350	2507	1034	783	1341	142	699	778
ENSRNOG00000020942	132	84	75	124	54	68	76	8	27	33
ENSRNOG00000020949	2	0	0	5	1	0	0	0	0	0
ENSRNOG00000020956	4685	2158	3113	3889	1855	1224	1428	132	571	406
ENSRNOG00000020990	11	7	3	2	2	1	3	0	0	1
ENSRNOG00000020995	11732	8896	7359	8554	3887	2389	3674	470	1552	1111
ENSRNOG00000024678	683	483	209	299	137	94	171	23	97	64
ENSRNOG00000021004	439	193	167	192	113	88	123	17	54	58
ENSRNOG00000024580	747	413	358	429	229	120	272	29	71	54
ENSRNOG00000021011	36000	26470	19629	21997	10032	7536	11405	1604	4298	3676
ENSRNOG00000021014	557	485	237	366	187	82	171	19	57	52
ENSRNOG00000021016	44	44	24	29	25	21	21	4	8	5
ENSRNOG00000021017	173	107	90	97	68	58	58	8	24	19
ENSRNOG00000021027	8366	6858	4477	6379	3423	2348	3507	432	2097	1341
ENSRNOG00000021032	7054	4637	4998	5375	2945	2172	2847	478	1256	1042
ENSRNOG00000021035	25915	14482	22547	26690	16114	9730	16054	1212	5625	5000
ENSRNOG00000021039	20598	14327	13430	16073	7482	5049	7506	1369	3080	2614
ENSRNOG00000021037	11	9	2	1	7	0	3	0	1	0
ENSRNOG00000021046	2488	2284	2318	1933	1142	890	1493	139	743	536
ENSRNOG00000021048	4	14	2	13	2	5	2	1	1	1
ENSRNOG00000021051	4502	3269	2753	2772	1610	1423	2160	312	1184	655
ENSRNOG00000021056	131	62	49	59	25	27	53	8	23	13
ENSRNOG00000021058	645	288	428	443	237	232	271	45	135	106
ENSRNOG00000021063	84	38	60	56	40	38	41	17	38	13
ENSRNOG00000021082	14100	9714	11537	11885	6035	4394	6084	743	2258	1574
ENSRNOG00000021093	37	13	14	14	11	11	5	1	9	1
ENSRNOG00000021096	372	272	297	317	185	113	210	36	87	70
ENSRNOG00000021104	50	49	19	54	25	55	32	13	23	52
ENSRNOG00000021109	20	11	5	8	14	8	7	2	7	4
ENSRNOG00000028781	121	57	66	80	41	27	80	13	30	11
ENSRNOG00000021118	3897	2472	2291	2389	1064	874	1134	151	608	398
ENSRNOG00000053946	0	0	0	1	0	0	1	0	0	0
ENSRNOG00000021128	36	17	10	9	7	10	11	4	9	4
ENSRNOG00000021130	54	27	27	19	15	8	15	1	11	5
ENSRNOG00000021149	18499	15031	14131	16067	8095	5491	8493	1172	3471	2710
ENSRNOG00000010983	60	55	24	20	20	7	29	5	6	6
ENSRNOG00000050026	0	0	0	0	0	0	0	0	0	0
ENSRNOG00000011306	0	0	0	0	0	0	0	0	0	0
ENSRNOG00000055401	11	6	6	3	6	6	3	1	4	3
ENSRNOG00000011488	537	337	471	408	331	277	410	90	213	172
ENSRNOG00000011672	608	553	348	453	522	538	435	287	307	257
ENSRNOG00000011895	1380	907	836	904	544	422	766	102	366	233
ENSRNOG00000055531	1290	1144	707	868	538	449	668	114	328	327
ENSRNOG00000012360	3826	3109	2094	2838	1771	1222	1971	348	949	1053
ENSRNOG00000013009	5665	5363	4592	4947	3441	2547	3852	967	2307	2038
ENSRNOG00000013103	6	3	1	0	0	0	6	1	3	1
ENSRNOG00000052397	1	2	0	0	1	0	1	0	0	0
ENSRNOG00000013381	6235	5010	4108	4962	2981	2158	3557	597	1765	1596
ENSRNOG00000013624	1463	1284	622	936	649	451	862	245	560	416
ENSRNOG00000058252	0	0	0	0	0	1	0	0	0	0
ENSRNOG00000047591	0	0	0	0	0	0	0	0	0	0
ENSRNOG00000050806	2603	2042	1499	1841	990	805	1198	295	733	538
ENSRNOG00000050257	0	0	0	0	0	0	0	0	0	0
ENSRNOG00000013663	598	578	423	548	259	196	272	50	182	106
ENSRNOG00000013981	16	7	3	9	2	12	4	1	3	2
ENSRNOG00000058890	0	0	0	0	0	0	0	0	0	0
ENSRNOG00000014227	4	6	3	6	3	4	1	0	3	3
ENSRNOG00000014242	0	0	0	0	0	0	0	0	0	0
ENSRNOG00000033021	0	0	0	0	0	0	0	0	0	0
ENSRNOG00000022703	1	0	0	0	0	0	0	0	1	0
ENSRNOG00000049416	0	0	0	0	0	0	0	0	0	0
ENSRNOG00000045635	0	0	0	0	0	0	0	0	0	0
ENSRNOG00000022680	0	0	0	0	0	0	0	0	0	0
ENSRNOG00000033665	0	1	0	0	1	3	4	0	5	4
ENSRNOG00000022729	0	0	0	0	0	0	0	0	0	0
ENSRNOG00000028982	0	0	0	0	0	0	0	0	1	0
ENSRNOG00000014266	12	11	13	12	16	4	20	3	35	8
ENSRNOG00000037156	44	36	34	60	59	38	64	56	96	29
ENSRNOG00000058668	1	0	0	0	0	0	0	0	0	0
ENSRNOG00000014277	8190	6236	4589	5720	4006	2783	5427	930	2379	3032
ENSRNOG00000014327	0	0	0	0	0	0	0	0	0	0
ENSRNOG00000022537	695	459	382	453	232	141	331	63	94	65
ENSRNOG00000058637	7	1	1	3	2	1	3	2	0	3
ENSRNOG00000053281	0	0	0	0	0	0	0	0	0	0
ENSRNOG00000059104	0	0	0	0	0	0	0	0	0	0
ENSRNOG00000014530	5701	2543	1598	2828	1143	799	1285	205	692	379
ENSRNOG00000014706	0	0	0	0	0	0	0	0	0	0
ENSRNOG00000056203	0	0	0	0	0	0	0	0	0	0
ENSRNOG00000052766	0	0	0	0	0	0	0	0	0	0
ENSRNOG00000056597	0	0	0	0	0	0	0	0	0	0
ENSRNOG00000022189	1109	652	651	912	549	431	787	138	304	348
ENSRNOG00000014829	830	504	592	612	452	439	502	108	293	252
ENSRNOG00000059537	2	3	0	0	0	3	3	0	0	0
ENSRNOG00000031662	1016	527	346	697	291	274	447	89	419	157
ENSRNOG00000015675	519	527	384	502	237	228	349	80	118	151
ENSRNOG00000045720	0	0	0	0	0	0	0	0	0	0
ENSRNOG00000036300	1	0	1	0	0	0	1	0	0	2
ENSRNOG00000055821	0	0	0	0	0	0	0	0	0	0
ENSRNOG00000015972	7	3	4	18	0	5	0	4	1	4
ENSRNOG00000016147	0	0	0	0	0	0	0	0	0	0
ENSRNOG00000052081	0	0	0	0	0	0	0	1	0	0
ENSRNOG00000023968	82	65	80	71	57	55	43	13	25	20
ENSRNOG00000016717	72	98	52	19	105	81	51	51	81	59
ENSRNOG00000037137	491	304	340	433	258	183	270	41	124	106
ENSRNOG00000049297	0	0	0	0	0	0	0	0	0	0
ENSRNOG00000051504	0	0	0	0	0	0	0	0	0	0
ENSRNOG00000056901	0	0	0	0	0	0	0	0	0	0
ENSRNOG00000061672	0	0	0	0	0	0	0	0	0	0
ENSRNOG00000057506	0	0	0	0	0	0	0	0	0	0
ENSRNOG00000060326	0	0	0	0	0	0	0	0	0	0
ENSRNOG00000055108	0	0	0	0	0	0	0	0	0	0
ENSRNOG00000051394	0	0	0	0	0	0	0	0	0	0
ENSRNOG00000037133	0	0	0	0	0	0	0	0	0	0
ENSRNOG00000051655	0	0	0	0	0	0	0	0	0	0
ENSRNOG00000055831	0	0	0	0	0	0	0	0	0	0
ENSRNOG00000061635	0	0	0	0	0	0	0	0	0	0
ENSRNOG00000058191	0	0	0	0	0	0	0	0	0	0
ENSRNOG00000057480	0	0	0	0	0	0	0	0	0	0
ENSRNOG00000021507	2	0	4	2	0	2	3	5	2	1
ENSRNOG00000062283	5	5	1	4	4	1	0	0	3	0
ENSRNOG00000062222	1	3	0	0	0	0	0	0	0	0
ENSRNOG00000062215	0	0	0	0	0	0	0	0	0	0
ENSRNOG00000014862	0	0	0	3	0	0	0	0	0	0
ENSRNOG00000010803	0	0	0	0	0	0	0	0	0	0
ENSRNOG00000062187	0	1	0	0	0	0	0	0	0	0
ENSRNOG00000046226	0	0	0	0	0	0	0	0	0	0
ENSRNOG00000060599	34	24	13	22	15	16	13	10	8	18
ENSRNOG00000014898	0	1	0	1	0	0	0	0	1	0
ENSRNOG00000028324	0	0	0	0	0	0	0	0	0	0
ENSRNOG00000062246	4	0	2	0	0	0	0	0	0	0
ENSRNOG00000062256	0	0	0	0	0	0	0	0	0	0
ENSRNOG00000054320	0	0	0	0	0	0	0	0	0	0
ENSRNOG00000062249	1	1	2	1	5	1	0	0	1	1
ENSRNOG00000061743	0	0	0	0	0	0	0	0	0	0
ENSRNOG00000055578	0	0	0	0	0	0	0	0	0	0
ENSRNOG00000051903	0	0	0	0	0	0	0	0	0	0
ENSRNOG00000021499	7	1	3	3	3	1	1	0	2	3
ENSRNOG00000021484	1	1	1	0	0	2	0	0	3	1
ENSRNOG00000056932	3	0	1	1	0	3	0	0	3	1
ENSRNOG00000011480	2481	2085	1449	1927	1220	878	1559	359	819	693
ENSRNOG00000011945	19054	16299	11659	13229	7760	5864	9399	1964	5439	3353
ENSRNOG00000053287	7	0	0	4	3	0	0	0	0	0
ENSRNOG00000012690	4236	3421	2735	3111	2011	1465	2056	546	1350	873
ENSRNOG00000042702	352	341	219	243	119	140	187	69	59	81
ENSRNOG00000013718	16629	13221	5983	7239	4066	3567	5745	1357	3958	2553
ENSRNOG00000014465	0	0	0	0	0	0	0	0	0	0
ENSRNOG00000050721	0	0	0	0	0	0	0	0	0	0
ENSRNOG00000055881	0	0	0	0	0	0	0	0	0	0
ENSRNOG00000058528	0	0	0	0	0	0	0	0	0	0
ENSRNOG00000055122	0	0	0	0	0	0	0	0	0	0
ENSRNOG00000056228	72	40	23	43	19	48	36	7	22	28
ENSRNOG00000031331	1	0	0	0	0	0	0	0	1	1
ENSRNOG00000033844	154	80	130	107	100	49	126	11	40	22
ENSRNOG00000015734	8800	7572	6296	7140	6784	5235	8078	3166	6030	4846
ENSRNOG00000061338	0	0	0	0	0	0	0	0	0	0
ENSRNOG00000058715	0	0	0	0	0	0	0	0	0	0
ENSRNOG00000057912	0	0	0	0	0	0	0	0	0	0
ENSRNOG00000061412	0	0	0	0	0	0	0	0	0	0
ENSRNOG00000053039	0	0	0	0	0	0	0	0	0	0
ENSRNOG00000053838	0	0	0	0	0	0	0	0	0	0
ENSRNOG00000054743	0	0	0	0	0	0	0	0	0	0
ENSRNOG00000057523	0	0	0	0	0	0	0	0	0	0
ENSRNOG00000055060	0	0	0	0	0	0	0	0	0	0
ENSRNOG00000059496	0	0	0	0	0	0	0	0	0	0
ENSRNOG00000052722	0	0	0	0	0	0	0	0	0	0
ENSRNOG00000056875	0	0	0	0	0	0	0	0	0	0
ENSRNOG00000059838	0	0	0	0	0	0	0	0	0	0
ENSRNOG00000054792	0	0	0	0	0	0	0	0	0	0
ENSRNOG00000061445	0	0	0	0	0	0	0	0	0	0
ENSRNOG00000060030	0	0	0	0	0	0	0	0	0	0
ENSRNOG00000056852	0	0	0	0	0	0	0	0	0	0
ENSRNOG00000059473	0	0	0	0	0	0	0	0	0	0
ENSRNOG00000052538	0	0	0	0	0	0	0	0	0	0
ENSRNOG00000059788	0	0	0	0	0	0	0	0	0	0
ENSRNOG00000061800	0	0	0	0	0	0	0	0	0	0
ENSRNOG00000058531	0	0	0	0	0	0	0	0	0	0
ENSRNOG00000061343	0	0	0	0	0	0	0	0	0	0
ENSRNOG00000060962	0	0	0	0	0	0	0	0	0	0
ENSRNOG00000059327	0	0	0	0	0	0	0	0	0	0
ENSRNOG00000053092	0	0	0	0	0	0	0	0	0	0
ENSRNOG00000055440	0	0	0	0	0	0	0	0	0	0
ENSRNOG00000059676	0	0	0	0	0	0	0	0	0	0
ENSRNOG00000059934	0	0	0	0	0	0	0	0	0	0
ENSRNOG00000058591	0	0	0	0	0	0	0	0	0	0
ENSRNOG00000057205	0	0	0	0	0	0	0	0	0	0
ENSRNOG00000055724	0	0	0	0	0	0	0	0	0	0
ENSRNOG00000059524	0	0	0	0	0	0	0	0	0	0
ENSRNOG00000058138	0	0	0	0	0	0	0	0	0	0
ENSRNOG00000047696	0	0	0	0	0	0	0	0	0	0
ENSRNOG00000038697	0	0	0	0	0	0	0	0	0	0
ENSRNOG00000060481	0	0	0	0	0	0	0	0	0	0
ENSRNOG00000059309	0	0	0	0	0	0	0	0	0	0
ENSRNOG00000061124	0	0	0	0	0	0	0	0	0	0
ENSRNOG00000061307	0	0	0	0	0	0	0	0	0	0
ENSRNOG00000054032	0	0	0	0	0	0	0	0	0	0
ENSRNOG00000052558	0	0	0	0	0	0	0	0	0	0
ENSRNOG00000053842	0	0	0	0	0	0	0	0	0	0
ENSRNOG00000061430	0	0	0	0	0	0	0	0	0	0
ENSRNOG00000051593	0	0	0	0	0	0	0	0	0	0
ENSRNOG00000058910	0	0	0	0	0	0	0	0	0	0
ENSRNOG00000059608	0	0	0	0	0	0	0	0	0	0
ENSRNOG00000054073	0	0	0	0	0	0	0	0	0	0
ENSRNOG00000053358	0	0	0	0	0	0	0	0	0	0
ENSRNOG00000051601	0	0	0	0	0	0	0	0	0	0
ENSRNOG00000061194	0	0	0	0	0	0	0	0	0	0
ENSRNOG00000051576	0	0	0	0	0	0	0	0	0	0
ENSRNOG00000055116	0	0	0	0	0	0	0	0	0	0
ENSRNOG00000059762	0	0	0	0	0	0	0	0	0	0
ENSRNOG00000053966	0	0	0	0	0	0	0	0	0	0
ENSRNOG00000058164	0	0	0	0	0	0	0	0	0	0
ENSRNOG00000057034	0	0	0	0	0	0	0	0	0	0
ENSRNOG00000061051	2	0	0	0	0	0	0	0	0	1
ENSRNOG00000050219	0	0	0	0	0	0	0	0	0	0
ENSRNOG00000050415	0	0	0	0	0	0	0	0	0	0
ENSRNOG00000047759	0	0	0	0	0	0	0	0	0	0
ENSRNOG00000047240	0	0	0	0	0	0	0	0	0	0
ENSRNOG00000049100	0	0	0	0	0	0	0	0	0	0
ENSRNOG00000050556	0	0	0	0	0	0	0	0	0	0
ENSRNOG00000050352	0	0	0	0	0	0	0	0	0	0
ENSRNOG00000049216	0	0	0	0	0	0	0	0	0	0
ENSRNOG00000046102	0	0	0	0	0	0	0	0	0	0
ENSRNOG00000048918	0	0	0	0	0	0	0	0	0	0
ENSRNOG00000046092	0	0	0	0	0	0	0	0	0	0
ENSRNOG00000047713	0	0	0	0	0	0	0	0	0	0
ENSRNOG00000049058	0	0	0	0	0	0	0	0	0	0
ENSRNOG00000050488	0	0	0	0	0	0	0	0	0	0
ENSRNOG00000049262	0	0	0	0	0	0	0	0	0	0
ENSRNOG00000046914	0	0	0	0	0	0	0	0	0	0
ENSRNOG00000046737	0	0	0	0	0	0	0	0	0	0
ENSRNOG00000048836	0	0	0	0	0	0	0	0	0	0
ENSRNOG00000051750	0	0	0	0	0	0	0	0	0	0
ENSRNOG00000061909	0	0	0	0	0	0	0	0	0	0
ENSRNOG00000053918	0	0	0	0	0	0	0	0	0	0
ENSRNOG00000060158	0	0	0	0	0	0	0	0	0	0
ENSRNOG00000051822	0	0	0	0	0	0	0	0	0	0
ENSRNOG00000055753	0	0	0	0	0	0	0	0	0	0
ENSRNOG00000057005	0	0	0	0	0	0	0	0	0	0
ENSRNOG00000057110	0	0	0	0	0	0	0	0	0	0
ENSRNOG00000058831	0	0	0	0	0	0	0	0	0	0
ENSRNOG00000052034	0	0	0	0	0	0	0	0	0	0
ENSRNOG00000061649	0	0	0	0	0	0	0	0	0	0
ENSRNOG00000060923	0	0	0	0	0	0	0	0	0	0
ENSRNOG00000055495	0	0	0	0	0	0	0	0	0	0
ENSRNOG00000053775	0	0	0	0	0	0	0	0	0	0
ENSRNOG00000057940	0	0	0	0	0	0	0	0	0	0
ENSRNOG00000054759	0	0	0	0	0	0	0	0	0	0
ENSRNOG00000052930	0	0	0	0	0	0	0	0	0	0
ENSRNOG00000058661	0	0	0	0	0	0	0	0	0	0
ENSRNOG00000046685	0	0	0	0	0	0	0	0	0	0
ENSRNOG00000049433	0	0	0	0	0	0	0	0	0	0
ENSRNOG00000049846	0	0	0	0	0	0	0	0	0	0
ENSRNOG00000045909	0	0	0	0	0	0	0	0	0	0
ENSRNOG00000045916	0	0	0	0	0	0	0	0	0	0
ENSRNOG00000047301	0	0	0	0	0	0	0	0	0	0
ENSRNOG00000045763	0	0	0	0	0	0	0	0	0	0
ENSRNOG00000048533	0	0	0	0	0	0	0	0	0	0
ENSRNOG00000058845	0	0	0	0	0	0	0	0	0	0
ENSRNOG00000010146	4	0	3	4	3	3	1	4	4	0
ENSRNOG00000010158	0	0	0	0	0	0	0	0	0	0
ENSRNOG00000010172	138	103	123	137	85	55	91	16	55	35
ENSRNOG00000024429	2	6	3	4	0	5	9	0	0	2
ENSRNOG00000051782	0	0	0	0	0	0	0	0	0	0
ENSRNOG00000010853	80	48	54	55	29	23	35	14	16	5
ENSRNOG00000061295	13	11	2	2	0	5	7	1	6	2
ENSRNOG00000056061	0	0	0	0	0	0	0	0	0	0
ENSRNOG00000029078	4	1	8	7	1	6	15	12	1	4
ENSRNOG00000057334	0	0	0	0	0	0	0	0	0	0
ENSRNOG00000015503	15	6	3	3	7	2	3	0	1	3
ENSRNOG00000057921	0	1	0	1	0	0	2	0	0	0
ENSRNOG00000015822	437	211	202	239	97	80	106	22	75	47
ENSRNOG00000060733	0	0	0	0	0	0	0	0	0	2
ENSRNOG00000015829	1	5	1	0	1	0	1	1	3	2
ENSRNOG00000035648	0	0	0	0	0	0	0	0	0	0
ENSRNOG00000049002	0	0	0	0	0	0	0	0	0	0
ENSRNOG00000016090	2169	1653	1367	1852	1352	966	1456	325	957	554
ENSRNOG00000023985	596	410	259	326	168	116	190	33	99	73
ENSRNOG00000016266	1517	1113	873	1216	900	734	1189	329	728	884
ENSRNOG00000016327	1616	1269	1428	1514	1205	879	1420	407	941	776
ENSRNOG00000016358	1	3	2	1	0	0	3	0	5	4
ENSRNOG00000023496	0	0	0	0	1	0	1	0	1	0
ENSRNOG00000016498	91	78	75	99	85	66	99	34	78	69
ENSRNOG00000011077	24643	22716	12550	13502	8938	7777	11796	3261	9630	5953
ENSRNOG00000053064	1	1	0	0	0	0	0	0	1	0
ENSRNOG00000059925	0	3	0	2	0	0	1	1	0	0
ENSRNOG00000024460	219	112	116	105	64	57	81	15	65	28
ENSRNOG00000011290	405	233	354	420	278	189	273	48	139	117
ENSRNOG00000056928	0	0	0	0	0	0	0	0	0	0
ENSRNOG00000061645	0	0	0	0	0	0	0	0	0	0
ENSRNOG00000011526	499	297	242	490	159	164	205	50	135	41
ENSRNOG00000011932	1037	759	797	796	553	449	589	124	263	264
ENSRNOG00000012576	5158	4448	4611	5460	4757	3885	4858	1126	3853	2365
ENSRNOG00000012698	173	117	58	116	81	103	79	47	66	76
ENSRNOG00000012730	3557	1922	1546	1950	725	789	1182	227	470	400
ENSRNOG00000052070	73	85	54	69	41	80	116	49	57	29
ENSRNOG00000013795	1627	1208	750	911	451	317	476	68	213	201
ENSRNOG00000042776	532	402	416	510	311	218	279	63	126	159
ENSRNOG00000013823	5	1	11	1	6	5	6	1	1	4
ENSRNOG00000060823	0	0	0	0	0	0	0	0	0	0
ENSRNOG00000037080	204	118	68	79	79	78	89	33	64	24
ENSRNOG00000050624	1185	922	673	807	450	409	556	133	276	215
ENSRNOG00000047756	4710	4276	2704	2983	1943	1516	2412	678	1410	1364
ENSRNOG00000057496	0	1	0	3	0	1	1	2	0	0
ENSRNOG00000023274	716	503	379	351	318	275	371	101	190	148
ENSRNOG00000053158	6	4	4	1	4	0	1	1	2	2
ENSRNOG00000013877	967	679	586	740	498	358	553	137	283	258
ENSRNOG00000014030	61	76	30	30	26	42	32	28	58	107
ENSRNOG00000014187	911	503	237	516	267	179	249	70	150	110
ENSRNOG00000044576	0	0	0	0	0	0	0	0	0	0
ENSRNOG00000058956	0	0	0	0	0	0	0	0	0	0
ENSRNOG00000032310	0	0	0	1	1	0	0	0	0	0
ENSRNOG00000022822	10	34	4	5	1	4	1	6	5	37
ENSRNOG00000056064	0	0	0	0	0	0	0	0	0	0
ENSRNOG00000049257	0	0	0	0	0	0	0	0	0	0
ENSRNOG00000010775	8025	7343	4833	6028	3079	2372	3864	765	2185	1580
ENSRNOG00000057208	0	0	0	0	0	0	0	0	0	0
ENSRNOG00000051696	0	0	0	0	0	0	0	0	0	0
ENSRNOG00000054571	0	0	0	0	0	0	0	0	0	0
ENSRNOG00000058019	0	0	0	0	0	0	0	0	0	0
ENSRNOG00000059662	45	59	14	37	18	33	29	6	19	46
ENSRNOG00000010308	1062	582	353	492	343	253	292	113	270	115
ENSRNOG00000053709	3	0	1	3	0	0	0	1	0	0
ENSRNOG00000048904	0	0	0	0	0	0	0	0	0	0
ENSRNOG00000054097	3	2	2	1	3	0	0	0	0	0
ENSRNOG00000054010	0	0	0	0	0	0	0	0	0	0
ENSRNOG00000055614	0	0	0	0	0	0	0	0	0	0
ENSRNOG00000055864	0	0	0	0	0	0	0	0	0	1
ENSRNOG00000051108	0	0	0	0	0	0	0	0	0	0
ENSRNOG00000009932	7339	5389	3570	4617	3123	2763	3474	1165	2709	1939
ENSRNOG00000051253	0	0	0	0	0	0	0	0	0	0
ENSRNOG00000053587	0	0	0	0	0	0	0	0	0	0
ENSRNOG00000051335	0	0	0	0	0	0	0	0	0	0
ENSRNOG00000051332	0	0	0	0	0	0	0	0	0	0
ENSRNOG00000048799	0	0	0	0	0	0	0	0	0	0
ENSRNOG00000012874	65	26	27	20	7	6	8	4	9	10
ENSRNOG00000012716	15735	13553	6089	8801	5492	3918	6130	1674	3453	3629
ENSRNOG00000051039	3206	3167	2029	2190	1917	1560	2312	761	1709	1634
ENSRNOG00000051226	25	30	15	18	23	22	34	6	20	29
ENSRNOG00000041447	0	0	0	0	0	0	0	0	0	0
ENSRNOG00000051426	1	0	0	2	0	0	1	2	1	0
ENSRNOG00000051102	109	88	81	72	60	38	42	9	25	26
ENSRNOG00000012384	0	0	0	0	0	0	0	0	0	0
ENSRNOG00000058004	28	7	22	21	20	11	15	1	4	3
ENSRNOG00000012369	1248	741	660	811	438	309	590	131	240	156
ENSRNOG00000051304	96	36	45	44	31	10	28	2	18	7
ENSRNOG00000012345	5	2	5	4	8	5	6	11	9	4
ENSRNOG00000012031	4	4	2	0	1	0	2	0	0	0
ENSRNOG00000059329	6	0	7	14	17	19	9	6	9	7
ENSRNOG00000051333	0	0	0	0	0	0	0	0	0	0
ENSRNOG00000032798	72	38	20	42	21	34	20	9	30	21
ENSRNOG00000053689	0	0	0	0	0	0	0	0	0	0
ENSRNOG00000060667	0	0	0	0	0	0	0	0	0	0
ENSRNOG00000051176	0	0	0	0	0	0	0	0	0	0
ENSRNOG00000051334	0	5	0	1	0	0	4	0	3	0
ENSRNOG00000057892	0	0	0	0	0	0	0	0	0	0
ENSRNOG00000056986	0	0	0	0	0	0	0	0	0	0
ENSRNOG00000011160	1	3	1	2	0	0	1	1	3	12
ENSRNOG00000057041	0	0	0	0	0	0	0	0	0	0
ENSRNOG00000010964	37115	34157	12602	16002	10941	9654	12528	3008	7872	7720
ENSRNOG00000010959	592	359	418	481	257	192	293	45	131	91
ENSRNOG00000022610	0	0	1	0	1	1	0	0	0	0
ENSRNOG00000060303	0	0	0	0	0	0	0	0	0	0
ENSRNOG00000057436	0	0	0	0	0	0	0	0	0	0
ENSRNOG00000018674	13	22	26	8	18	3	16	6	11	7
ENSRNOG00000018547	1115	699	750	1010	687	568	977	199	588	366
ENSRNOG00000018531	1173	838	966	1055	609	483	789	96	315	244
ENSRNOG00000018515	942	615	533	724	323	238	338	36	193	105
ENSRNOG00000035477	0	0	0	1	0	2	0	0	0	0
ENSRNOG00000018421	1483	688	704	775	473	425	517	77	224	190
ENSRNOG00000054561	878	570	870	993	489	380	579	92	227	180
ENSRNOG00000028992	1	0	4	6	1	2	1	1	0	0
ENSRNOG00000022321	1	0	1	2	1	4	0	0	0	3
ENSRNOG00000017510	420	466	181	374	104	381	230	82	131	400
ENSRNOG00000017120	21143	17168	11926	15503	8998	7299	8690	2109	5228	3562
ENSRNOG00000057415	7	9	1	3	2	0	2	0	0	1
ENSRNOG00000054807	0	0	0	3	0	0	0	0	0	0
ENSRNOG00000016897	0	1	0	0	2	0	2	1	0	0
ENSRNOG00000016689	563	341	456	446	313	271	532	170	281	143
ENSRNOG00000032293	3430	2082	1823	2248	992	799	1099	191	599	382
ENSRNOG00000054325	0	0	0	0	0	0	0	0	0	0
ENSRNOG00000030679	0	0	0	0	0	0	0	0	0	0
ENSRNOG00000031802	548	403	459	566	539	454	588	467	560	601
ENSRNOG00000035580	0	0	0	0	0	0	0	0	0	0
ENSRNOG00000015526	0	1	0	0	0	0	0	0	0	0
ENSRNOG00000015520	494	347	229	216	148	113	215	74	95	83
ENSRNOG00000026857	53	27	30	44	18	34	22	4	13	11
ENSRNOG00000015367	0	0	0	0	0	0	0	0	0	0
ENSRNOG00000015086	0	1	0	0	0	0	0	1	0	0
ENSRNOG00000015003	628	513	201	340	309	176	190	67	112	154
ENSRNOG00000026514	21	1	10	5	6	7	7	1	1	6
ENSRNOG00000034206	0	0	0	0	0	0	0	2	0	0
ENSRNOG00000014951	1	0	0	0	0	0	1	0	0	0
ENSRNOG00000014925	251	94	87	164	55	36	77	3	16	14
ENSRNOG00000014610	1321	1027	368	733	217	134	232	13	109	78
ENSRNOG00000043141	2317	1477	1639	1978	1079	720	1441	177	532	357
ENSRNOG00000014589	4698	3240	2543	2576	1426	1018	1943	302	998	646
ENSRNOG00000060197	13	23	23	13	8	2	10	2	5	8
ENSRNOG00000041999	0	0	0	0	0	0	0	0	0	0
ENSRNOG00000014278	2067	1219	1104	1261	566	517	598	136	364	206
ENSRNOG00000047565	0	0	0	0	0	0	0	0	0	1
ENSRNOG00000047000	0	0	0	0	0	0	0	0	0	0
ENSRNOG00000013949	11122	7248	6477	7685	4899	2788	4345	653	1655	1200
ENSRNOG00000056324	56	69	40	35	65	44	46	6	28	13
ENSRNOG00000061327	0	2	0	0	0	0	0	0	0	0
ENSRNOG00000025167	8184	6216	4528	5211	2821	2328	2788	437	1344	1061
ENSRNOG00000033498	6513	4154	4603	6046	3611	2759	3917	409	1479	1349
ENSRNOG00000025003	908	778	452	645	311	247	358	52	163	151
ENSRNOG00000056362	87	51	42	44	34	20	22	3	15	21
ENSRNOG00000013553	2653	2290	1669	1850	1194	747	1361	259	718	584
ENSRNOG00000013149	1604	1644	893	1167	700	409	626	95	306	291
ENSRNOG00000013057	2359	1679	1856	1876	1172	802	1741	251	588	321
ENSRNOG00000042059	35	32	16	16	14	19	19	0	15	4
ENSRNOG00000012357	3028	2115	1651	2270	977	779	1164	223	564	443
ENSRNOG00000058477	0	0	0	0	0	0	0	0	0	0
ENSRNOG00000012236	2568	1515	2143	2410	1338	1080	2039	261	858	870
ENSRNOG00000012055	323	253	113	187	83	90	105	15	32	39
ENSRNOG00000011683	475	324	193	344	141	147	213	36	112	58
ENSRNOG00000011352	13974	8685	8298	9309	4304	3657	5304	978	2692	1832
ENSRNOG00000011213	707	512	336	381	281	203	358	112	226	132
ENSRNOG00000011975	195	131	102	108	56	57	89	19	59	44
ENSRNOG00000061889	0	1	0	0	0	0	0	0	0	0
ENSRNOG00000012002	76630	63803	34154	39897	26900	19757	24794	7037	13492	9133
ENSRNOG00000022164	138	55	91	86	47	43	81	22	43	21
ENSRNOG00000010664	359	242	300	309	161	115	194	27	97	69
ENSRNOG00000011011	7	7	6	3	8	3	5	0	7	3
ENSRNOG00000011029	4615	3916	3502	4189	3093	1788	3366	514	1380	1389
ENSRNOG00000060206	4625	3350	2125	2525	1131	905	1480	249	709	576
ENSRNOG00000011659	3491	3220	2242	2279	719	711	1185	149	409	322
ENSRNOG00000060573	0	0	0	0	0	0	0	0	0	0
ENSRNOG00000018940	4	2	2	2	0	0	2	0	0	1
ENSRNOG00000019005	4024	2812	2041	2327	1215	1117	1578	447	876	652
ENSRNOG00000051409	0	0	0	0	0	0	0	0	0	0
ENSRNOG00000019106	3113	1490	2506	2918	2934	2493	3282	2537	3942	2898
ENSRNOG00000019161	3	2	0	0	0	0	0	0	2	0
ENSRNOG00000019249	14	3	19	17	18	13	17	6	5	3
ENSRNOG00000036981	0	0	0	0	0	0	0	0	0	0
ENSRNOG00000055316	3	5	1	1	0	0	1	0	1	1
ENSRNOG00000044894	0	0	0	0	0	0	0	0	0	0
ENSRNOG00000019278	4	1	1	6	0	0	3	0	3	0
ENSRNOG00000053477	0	0	0	0	0	0	0	0	0	0
ENSRNOG00000054102	0	0	0	0	0	0	0	0	0	0
ENSRNOG00000028113	1461	1102	794	915	478	405	573	149	334	251
ENSRNOG00000061450	3442	2125	1504	2008	893	870	1274	160	592	308
ENSRNOG00000060363	0	0	0	0	0	0	0	0	0	0
ENSRNOG00000019426	1091	968	1187	1240	1669	1518	1840	1346	1835	1637
ENSRNOG00000052273	388	349	251	324	165	136	171	47	109	84
ENSRNOG00000019529	5896	4702	4162	4518	2303	1745	3358	626	1739	1376
ENSRNOG00000055017	0	0	0	0	0	0	0	0	0	0
ENSRNOG00000019662	130	77	63	132	42	95	86	30	84	56
ENSRNOG00000019740	271	221	133	232	152	144	157	66	133	218
ENSRNOG00000019770	0	0	0	0	0	0	0	0	0	0
ENSRNOG00000019776	3	3	4	5	1	2	4	3	6	9
ENSRNOG00000010840	15	18	8	12	1	7	27	2	21	3
ENSRNOG00000026296	52	56	38	54	29	26	36	13	36	12
ENSRNOG00000032723	6095	5563	3439	3754	2346	1647	2681	556	1545	1198
ENSRNOG00000059239	0	0	0	0	0	0	0	0	0	0
ENSRNOG00000042010	0	0	0	0	0	0	0	0	0	0
ENSRNOG00000025142	49	47	22	41	24	22	29	8	38	10
ENSRNOG00000044405	0	0	0	0	0	0	0	0	0	0
ENSRNOG00000054650	0	0	0	0	0	0	0	0	0	0
ENSRNOG00000059905	0	0	0	0	0	0	0	0	0	0
ENSRNOG00000058913	0	0	0	0	0	0	0	0	0	0
ENSRNOG00000025088	6	1	2	1	3	7	1	0	1	0
ENSRNOG00000025052	4562	3573	3574	4111	2464	1616	2532	284	1133	974
ENSRNOG00000011680	89	235	47	109	41	100	67	26	65	260
ENSRNOG00000012301	0	0	0	0	0	0	0	0	0	0
ENSRNOG00000012349	4198	2996	3053	3248	2113	1915	2286	577	1691	993
ENSRNOG00000012366	3271	2509	2157	2579	1257	792	1325	143	499	401
ENSRNOG00000012442	635	561	308	409	259	180	299	65	509	92
ENSRNOG00000012683	14555	11997	10140	9991	5399	4300	6408	1080	3513	2070
ENSRNOG00000056856	1	3	0	1	1	0	0	0	0	0
ENSRNOG00000055810	0	0	0	0	0	0	0	0	0	0
ENSRNOG00000013017	322	211	170	144	90	76	133	20	49	26
ENSRNOG00000013223	986	563	662	853	510	409	622	72	211	181
ENSRNOG00000013506	7315	6473	5305	6713	6139	4646	6271	2482	4944	3594
ENSRNOG00000061807	36	48	5	14	8	5	13	4	23	17
ENSRNOG00000041552	0	0	0	0	0	0	0	0	0	0
ENSRNOG00000047724	0	0	0	0	0	0	0	0	0	0
ENSRNOG00000050177	0	0	0	0	0	0	0	0	0	0
ENSRNOG00000047630	0	0	0	0	0	0	0	0	0	0
[truncated: 30,884 more rows]
